# Supplementary material for: SARS-CoV-2 shifting transmission dynamics and hidden reservoirs potentially limit efficacy of public health interventions in Italy
Source: Commun Biol. 2021 Apr 21;4:489. doi: 10.1038/s42003-021-02025-0 (PMC8060392; doi:10.1038/s42003-021-02025-0)
Supplement: Supplementary file 3 — Supplementary Data 1 [file 42003_2021_2025_MOESM3_ESM.xlsx]

## Sheet: Sheet1
Virus name	Accession ID	Collection date	Location	Host	Gender	Patient age	Lineage
hCoV-19/Italy/LAZ-INMI1-cs/2020	EPI_ISL_410546	1/31/20	Europe / Italy / Lazio / Rome	Human	Female	66	B.2
hCoV-19/Italy/LOM-ASST-CDG1/2020	EPI_ISL_412973	2/20/20	Europe / Italy / Lombardy	Human	Male	38	B.1
hCoV-19/Italy/LOM-UniSR-1/2020	EPI_ISL_413489	2020-03-03	Europe / Italy / Lombardy / Milan	Human	Female	38	B.1
hCoV-19/Italy/FVG-ICGEB-S1/2020	EPI_ISL_417418	2020-01-03	Europe / Italy / Friuli Venezia Giulia	Human	Female	59	B.1
hCoV-19/Italy/FVG-ICGEB-S5/2020	EPI_ISL_417419	2020-01-03	Europe / Italy / Friuli Venezia Giulia	Human	Male	73	B.1
hCoV-19/Italy/FVG-ICGEB-S8/2020	EPI_ISL_417421	2020-01-03	Europe / Italy / Friuli Venezia Giulia	Human	Male	45	B.1
hCoV-19/Italy/FVG-ICGEB-S9/2020	EPI_ISL_417423	2020-01-03	Europe / Italy / Friuli Venezia Giulia	Human	Male	59	B.1
hCoV-19/Italy/LOM-UniMI01/2020	EPI_ISL_417445	2/24/20	Europe / Italy / Lombardy / Milan	Human	Male	71	B.1
hCoV-19/Italy/LOM-UniMI03/2020	EPI_ISL_417447	2/24/20	Europe / Italy / Lombardy / Milan	Human	Male	80	B.1
hCoV-19/Italy/MAR-UnivPM-1/2020	EPI_ISL_417491	2020-03-03	Europe / Italy / Marche	Human	Male	75	B.1
hCoV-19/Italy/LAZ-INMI3/2020	EPI_ISL_417921	2020-01-03	Europe / Italy / Lazio / Rome	Human	Male	32	B.1
hCoV-19/Italy/LAZ-INMI4/2020	EPI_ISL_417922	2/28/20	Europe / Italy / Lazio / Rome	Human	Male	41	B.1.1
hCoV-19/Italy/LAZ-INMI5/2020	EPI_ISL_417923	2020-04-03	Europe / Italy / Lazio / Rome	Human	Male	53	B.1.5
hCoV-19/Italy/ABR-IZSGC-TE4925/2020	EPI_ISL_418255	3/14/20	Europe / Italy / Abruzzo	Human	Female	63	B.1
hCoV-19/Italy/ABR-IZSGC-TE4880/2020	EPI_ISL_418256	3/14/20	Europe / Italy / Abruzzo	Human	Male	80	B.1.1
hCoV-19/Italy/ABR-IZSGC-TE5056/2020	EPI_ISL_418257	3/17/20	Europe / Italy / Abruzzo	Human	Female	75	B.1.1
hCoV-19/Italy/ABR-IZSGC-TE4953/2020	EPI_ISL_418258	3/14/20	Europe / Italy / Abruzzo	Human	Male	87	B.1.1
hCoV-19/Italy/ABR-IZSGC-TE4959/2020	EPI_ISL_418259	3/14/20	Europe / Italy / Abruzzo	Human	Male	76	B.1.1
hCoV-19/Italy/ABR-IZSGC-TE4836/2020	EPI_ISL_418260	3/16/20	Europe / Italy / Abruzzo	Human	Male	41	B.1
hCoV-19/Italy/LAZ-INMI-6/2020	EPI_ISL_419254	3/23/20	Europe / Italy / Lazio / Rome	Human	Male	60	B.1
hCoV-19/Italy/LAZ-INMI-7/2020	EPI_ISL_419255	3/23/20	Europe / Italy / Lazio / Rome	Human	Female	70	B.1
hCoV-19/Italy/ABR-IZSGC-TE5166/2020	EPI_ISL_420563	3/18/20	Europe / Italy / Abruzzo / Teramo	Human	Male	68	B.1
hCoV-19/Italy/ABR-IZSGC-TE5472/2020	EPI_ISL_420564	3/19/20	Europe / Italy / Abruzzo / L'Aquila / Castel di Sangro	Human	Male	54	B.1
hCoV-19/Italy/TE-IZSGC-TE5476/2020	EPI_ISL_420565	3/19/20	Europe / Italy / Abruzzo / Teramo	Human	Male	61	B.1.1
hCoV-19/Italy/ABR-IZSGC-TE5512/2020	EPI_ISL_420566	3/19/20	Europe / Italy / Abruzzo	Human	Male	71	B.1.1
hCoV-19/Italy/ABR-IZSGC-TE5780/2020	EPI_ISL_420567	3/21/20	Europe / Italy / Abruzzo / L'Aquila	Human	Male	64	B.1.1
hCoV-19/Italy/ABR-IZSGC-6193/2020	EPI_ISL_420568	3/23/20	Europe / Italy / Abruzzo	Human	Male	43	B.1.1
hCoV-19/Italy/ABR-IZSGC-TE6195/2020	EPI_ISL_420569	3/23/20	Europe / Italy / Abruzzo	Human	Male	86	B.1.1
hCoV-19/Italy/ABR-IZSGC-TE6222/2020	EPI_ISL_420583	3/23/20	Europe / Italy / Abruzzo	Human	Male	38	B.1.1
hCoV-19/Italy/VEN-IZSVe-21-26/2020	EPI_ISL_422437	3/25/20	Europe / Italy / Veneto / Verona	Human	Male	55	B.1.1
hCoV-19/Italy/VEN-IZSVe-21-37/2020	EPI_ISL_422438	3/25/20	Europe / Italy / Veneto / Verona	Human	Female	56	B.1
hCoV-19/Italy/LAZ-INMI-8/2020	EPI_ISL_424342	2020-07-03	Europe / Italy / Lazio / Rome	Human	Female	65	B.1.5
hCoV-19/Italy/LAZ-INMI-9/2020	EPI_ISL_424343	3/23/20	Europe / Italy / Lazio / Rome	Human	Male	33	B.1
hCoV-19/Italy/LAZ-INMI10/2020	EPI_ISL_424344	2020-04-03	Europe / Italy / Lazio / Rome	Human	Male	56	B.1
hCoV-19/Italy/FVG-ICGEB-S14/2020	EPI_ISL_428853	3/30/20	Europe / Italy / Friuli Venezia Giulia	Human	Male	63	B.1
hCoV-19/Italy/FVG-ICGEB-S18/2020	EPI_ISL_428854	3/30/20	Europe / Italy / Friuli Venezia Giulia	Human	Male	61	B.1
hCoV-19/Italy/ABR-IZSGC-TE5551/2020	EPI_ISL_429226	3/17/20	Europe / Italy / Abruzzo	Human	Male	26	B.1
hCoV-19/Italy/ABR-IZSGC-TE5553/2020	EPI_ISL_429227	3/17/20	Europe / Italy / Abruzzo	Human	Male	62	B.1.1
hCoV-19/Italy/ABR-IZSGC-TE5674/2020	EPI_ISL_429228	3/20/20	Europe / Italy / Abruzzo	Human	Male	60	B.1.1
hCoV-19/Italy/ABR-IZSGC-TE6571/2020	EPI_ISL_429231	3/24/20	Europe / Italy / Abruzzo	Human	Male	66	B.1.1
hCoV-19/Italy/ABR-IZSGC-TE6572/2020	EPI_ISL_429232	3/24/20	Europe / Italy / Abruzzo	Human	Male	70	B.1.1
hCoV-19/Italy/ABR-IZSGC-TE6580/2020	EPI_ISL_429235	3/24/20	Europe / Italy / Abruzzo	Human	Male	85	B.1.1
hCoV-19/Italy/ABR-AMVRC-TE7859/2020	EPI_ISL_429236	3/28/20	Europe / Italy / Abruzzo	Human	Female	96	B.1.1
hCoV-19/Italy/ABR-IZSGC-TE6644/2020	EPI_ISL_435145	3/24/20	Europe / Italy / Abruzzo	Human	Male	67	B.1.1
hCoV-19/Italy/ABR-IZSGC-TE12337/2020	EPI_ISL_435146	2020-07-04	Europe / Italy / Abruzzo	Human	Male	36	B.1
hCoV-19/Italy/ABR-IZSGC-TE12759/2020	EPI_ISL_435147	2020-08-04	Europe / Italy / Abruzzo	Human	Female	43	B.1
hCoV-19/Italy/ABR-IZSGC-TE13491/2020	EPI_ISL_435148	2020-08-04	Europe / Italy / Abruzzo	Human	Female	49	B.1.1
hCoV-19/Italy/ABR-IZSGC-TE13457/2020	EPI_ISL_435149	2020-08-04	Europe / Italy / Abruzzo	Human	Female	49	B.1.1
hCoV-19/Italy/ABR-IZSGC-TE12774/2020	EPI_ISL_435150	2020-08-04	Europe / Italy / Abruzzo	Human	Female	54	B.1.1
hCoV-19/Italy/ABR-IZSGC-TE13484/2020	EPI_ISL_435151	2020-08-04	Europe / Italy / Abruzzo	Human	Female	18	B.1.1
hCoV-19/Italy/ABR-IZSGC-TE13858/2020	EPI_ISL_435152	2020-09-04	Europe / Italy / Abruzzo	Human	Male	35	B.1.1
hCoV-19/Italy/ABR-IZSGC-TE14297/2020	EPI_ISL_435153	2020-09-04	Europe / Italy / Abruzzo	Human	Male	29	B.1.1
hCoV-19/Italy/ABR-IZSGC-TE14162/2020	EPI_ISL_435154	2020-09-04	Europe / Italy / Abruzzo	Human	Male	65	B.1.1
hCoV-19/Italy/ABR-IZSGC-TE14168/2020	EPI_ISL_435155	2020-09-04	Europe / Italy / Abruzzo	Human	Male	24	B.1.1
hCoV-19/Italy/ABR-IZSGC-TE5473/2020	EPI_ISL_436718	3/19/20	Europe / Italy / Abruzzo	Human	Female	40	B.1.1
hCoV-19/Italy/ABR-IZSGC-TE5541/2020	EPI_ISL_436719	3/20/20	Europe / Italy / Abruzzo	Human	Male	75	B.1.1
hCoV-19/Italy/ABR-IZSGC-TE5543/2020	EPI_ISL_436720	3/20/20	Europe / Italy / Abruzzo	Human	Male	62	B.1.1
hCoV-19/Italy/ABR-IZSGC-TE5545/2020	EPI_ISL_436721	3/20/20	Europe / Italy / Abruzzo	Human	Female	79	B.1.1
hCoV-19/Italy/ABR-IZSGC-TE5547/2020	EPI_ISL_436722	3/20/20	Europe / Italy / Abruzzo	Human	Male	81	B.1.1
hCoV-19/Italy/ABR-IZSGC-TE5687/2020	EPI_ISL_436723	3/20/20	Europe / Italy / Abruzzo	Human	Male	65	B.1.1
hCoV-19/Italy/ABR-IZSGC-TE5827/2020	EPI_ISL_436724	3/21/20	Europe / Italy / Abruzzo	Human	Male	70	B.1.1
hCoV-19/Italy/ABR-IZSGC-TE27020/2020	EPI_ISL_436725	4/27/20	Europe / Italy / Abruzzo	Human	Female	60	B.1.1
hCoV-19/Italy/ABR-IZSGC-TE26533/2020	EPI_ISL_436726	4/27/20	Europe / Italy / Abruzzo	Human	Female	84	B.1
hCoV-19/Italy/ABR-IZSGC-TE26539/2020	EPI_ISL_436727	4/27/20	Europe / Italy / Abruzzo	Human	Female	56	B.1
hCoV-19/Italy/ABR-IZSGC-TE26643/2020	EPI_ISL_436729	4/27/20	Europe / Italy / Abruzzo	Human	Male	49	B.1.1
hCoV-19/Italy/ABR-IZSGC-TE26969/2020	EPI_ISL_436730	4/27/20	Europe / Italy / Abruzzo	Human	Male	93	B.1
hCoV-19/Italy/ABR-IZSGC-TE26423/2020	EPI_ISL_436731	4/26/20	Europe / Italy / Abruzzo	Human	Female	89	B.1.1
hCoV-19/Italy/ABR-IZSGC-TE26425/2020	EPI_ISL_436732	4/27/20	Europe / Italy / Abruzzo	Human	Female	101	B.1
hCoV-19/Italy/LAZ-INMI2-N/2020	EPI_ISL_451302	1/30/20	Europe / Italy / Lazio	Human	Male	67	B.2
hCoV-19/Italy/LAZ-INMI5-N/2020	EPI_ISL_451303	2020-04-03	Europe / Italy / Lazio	Human	Male	53	B.1.5
hCoV-19/Italy/LAZ-INMI11-B/2020	EPI_ISL_451304	3/23/20	Europe / Italy / Lazio	Human	Female	49	B.1
hCoV-19/Italy/LOM-INMI-5314-B/2020	EPI_ISL_451306	2/21/20	Europe / Italy / Lombardy	Human	Male	75	B.1
hCoV-19/Italy/LOM-INMI-5314-N/2020	EPI_ISL_451307	2/21/20	Europe / Italy / Lombardy	Human	Male	75	B.1
hCoV-19/Italy/LOM-INMI-13075-B/2020	EPI_ISL_451308	2020-01-03	Europe / Italy / Lombardy	Human	Male	54	B.1
hCoV-19/Italy/LOM-INMI-13075-N/2020	EPI_ISL_451309	2020-01-03	Europe / Italy / Lombardy	Human	Male	54	B.1
hCoV-19/Italy/APU-UniMI-CL1/2020	EPI_ISL_451961	3/14/20	Europe / Italy / Apulia	Human	Male	61	B.1
hCoV-19/Italy/APU-UniMI-1259/2020	EPI_ISL_451962	3/20/20	Europe / Italy / Apulia	Human	Male	56	B.1
hCoV-19/Italy/VEN-IZSVe-10-41/2020	EPI_ISL_452181	3/22/20	Europe / Italy / Veneto / Verona	Human	Female	46	B.1
hCoV-19/Italy/VEN-IZSVe-11-181/2020	EPI_ISL_452182	3/23/20	Europe / Italy / Veneto / Verona	Human	Female	31	B.1.1
hCoV-19/Italy/VEN-IZSVe-17-11/2020	EPI_ISL_452183	3/24/20	Europe / Italy / Veneto / Verona	Human	Male	39	B.1.1
hCoV-19/Italy/VEN-IZSVe-18-48/2020	EPI_ISL_452184	3/24/20	Europe / Italy / Veneto / Verona	Human	Female	57	B.1
hCoV-19/Italy/VEN-IZSVe-23-50/2020	EPI_ISL_452185	3/26/20	Europe / Italy / Veneto / Verona	Human	Male	47	B.1
hCoV-19/Italy/VEN-IZSVe-25-80/2020	EPI_ISL_452186	3/28/20	Europe / Italy / Veneto / Verona	Human	Female	62	B.1.1
hCoV-19/Italy/VEN-IZSVe-31-18/2020	EPI_ISL_452187	3/31/20	Europe / Italy / Veneto / Verona	Human	Male	96	B.1.1
hCoV-19/Italy/VEN-IZSVe-31-19/2020	EPI_ISL_452188	3/31/20	Europe / Italy / Veneto / Verona	Human	Female	98	B.1.1
hCoV-19/Italy/VEN-IZSVe-33-126/2020	EPI_ISL_452189	2020-01-04	Europe / Italy / Veneto / Verona	Human	Female	29	B.1.1
hCoV-19/Italy/VEN-IZSVe-46-8/2020	EPI_ISL_452190	2020-03-04	Europe / Italy / Veneto / Verona	Human	Male	34	B.1
hCoV-19/Italy/VEN-IZSVe-46-23/2020	EPI_ISL_452191	2020-03-04	Europe / Italy / Veneto / Verona	Human	Male	50	B.1
hCoV-19/Italy/TUS-UniSI-1/2020	EPI_ISL_454733	2020-01-03	Europe / Italy / Tuscany / Siena	Human	unknown	unknown	B.1.1
hCoV-19/Italy/EMR-AMVRC-206/2020	EPI_ISL_457699	2/22/20	Europe / Italy / Emilia-Romagna	Human	unknown	unknown	B.1
hCoV-19/Italy/TAA-AMVRC-2629/2020	EPI_ISL_457700	2020-06-03	Europe / Italy / Trentino-Alto Adige	Human	unknown	unknown	B.1
hCoV-19/Italy/SIC-AMVRC-4411/2020	EPI_ISL_457721	2020-12-03	Europe / Italy / Sicily	Human	unknown	unknown	B.1.1
hCoV-19/Italy/AVA-AMVRC-4875/2020	EPI_ISL_457724	3/15/20	Europe / Italy / Valle D'Aosta	Human	unknown	unknown	B.1.1
hCoV-19/Italy/MOL-AMVRC-2389/2020	EPI_ISL_457728	2020-04-03	Europe / Italy / Molise	Human	unknown	unknown	B.1.1
hCoV-19/Italy/AVA-AMVRC-4870/2020	EPI_ISL_457732	3/14/20	Europe / Italy / Valle D'Aosta	Human	unknown	unknown	B.1.1
hCoV-19/Italy/BAS-UniMI-5062/2020	EPI_ISL_457736	3/24/20	Europe / Italy / Basilicata	Human	unknown	unknown	B.1.1
hCoV-19/Italy/ABR-IZSGC-484/2020	EPI_ISL_457749	2/27/20	Europe / Italy / Abruzzo	Human	unknown	unknown	B.1
hCoV-19/Italy/SAR-ATS-AMC1-4634/2020	EPI_ISL_457825	3/25/20	Europe / Italy / Sardinia	Human	unknown	unknown	B.1.1
hCoV-19/Italy/LOM-ASST-AMC2-1245/2020	EPI_ISL_457826	2020-08-03	Europe / Italy / Lombardy	Human	Male	unknown	B.1
hCoV-19/Italy/SAR-ATS-04039046/2020	EPI_ISL_458084	2020-03-04	Europe / Italy / Sardinia	Human	Female	62	B.1.1
hCoV-19/Italy/SAR-AMVRC-28/2020	EPI_ISL_458085	2020-12-04	Europe / Italy / Sardinia	Human	Female	62	B.1.1
hCoV-19/Italy/LOM-INMI-BG-5825/2020	EPI_ISL_460079	2/22/20	Europe / Italy / Lombardy	Human	Male	83	B.1
hCoV-19/Italy/LOM-INMI-BG-11639/2020	EPI_ISL_460080	2/28/20	Europe / Italy / Lombardy	Human	Male	87	B.1.1
hCoV-19/Italy/LOM-INMI-BG-7158/2020	EPI_ISL_460081	2/24/20	Europe / Italy / Lombardy	Human	Male	65	B.1.1
hCoV-19/Italy/LOM-INMI-BG-9209/2020	EPI_ISL_460082	2/26/20	Europe / Italy / Lombardy	Human	Male	87	B.1.5
hCoV-19/Italy/LOM-INMI-BG-9225/2020	EPI_ISL_460083	2/26/20	Europe / Italy / Lombardy	Human	Female	73	B.1
hCoV-19/Italy/LOM-INMI-BS-12256/2020	EPI_ISL_460084	2/29/20	Europe / Italy / Lombardy	Human	Female	89	B.1.5
hCoV-19/Italy/LOM-INMI-13221/2020	EPI_ISL_460085	2020-01-03	Europe / Italy / Lombardy	Human	Female	45	B.1
hCoV-19/Italy/LOM-INMI-7070/2020	EPI_ISL_460086	2/24/20	Europe / Italy / Lombardy	Human	Male	60	B.1
hCoV-19/Italy/LOM-INMI-9206/2020	EPI_ISL_460087	2/26/20	Europe / Italy / Lombardy	Human	Female	44	B.1
hCoV-19/Italy/LOM-INMI-9214/2020	EPI_ISL_460088	2/26/20	Europe / Italy / Lombardy	Human	Male	78	B.1
hCoV-19/Italy/LOM-INMI-9491/2020	EPI_ISL_460089	2/26/20	Europe / Italy / Lombardy	Human	Male	88	B.1.1
hCoV-19/Italy/LOM-INMI-11550/2020	EPI_ISL_460090	2/28/20	Europe / Italy / Lombardy	Human	Male	73	B.1
hCoV-19/Italy/LOM-INMI-5925/2020	EPI_ISL_460091	2/22/20	Europe / Italy / Lombardy	Human	Male	37	B.1
hCoV-19/Italy/LOM-INMI-11951/2020	EPI_ISL_460092	2/28/20	Europe / Italy / Lombardy	Human	Male	80	B.1.5
hCoV-19/Italy/LOM-INMI-12578/2020	EPI_ISL_460093	2/29/20	Europe / Italy / Lombardy	Human	Male	1	B.1
hCoV-19/Italy/LOM-INMI-8058/2020	EPI_ISL_460094	2/25/20	Europe / Italy / Lombardy	Human	Male	78	B.1
hCoV-19/Italy/LOM-INMI-9675/2020	EPI_ISL_460095	2/26/20	Europe / Italy / Lombardy	Human	Female	59	B.1.5
hCoV-19/Italy/APU-UniMI-703/2020	EPI_ISL_468914	3/18/20	Europe / Italy / Apulia / Taranto	Human	Female	26	B.1.1
hCoV-19/Italy/APU-UniMI-706/2020	EPI_ISL_469016	3/18/20	Europe / Italy / Apulia	Human	Male	72	B.1.1
hCoV-19/Italy/APU-UniMI-802/2020	EPI_ISL_469018	3/19/20	Europe / Italy / Apulia	Human	Male	43	B.1.1
hCoV-19/Italy/APU-UniMI-804/2020	EPI_ISL_469019	3/20/20	Europe / Italy / Apulia / Taranto	Human	Male	56	B.1
hCoV-19/Italy/APU-UniMI-809/2020	EPI_ISL_469020	3/19/20	Europe / Italy / Apulia / Taranto	Human	Male	36	B.1.1
hCoV-19/Italy/APU-UniMI-813/2020	EPI_ISL_469021	3/20/20	Europe / Italy / Apulia / Lecce	Human	Male	47	B.1
hCoV-19/Italy/APU-UniMI-847/2020	EPI_ISL_469022	3/20/20	Europe / Italy / Apulia / Lecce	Human	Male	45	B.1
hCoV-19/Italy/APU-UniMI-857/2020	EPI_ISL_469023	3/20/20	Europe / Italy / Apulia / Brindisi	Human	Female	47	B.1.1
hCoV-19/Italy/APU-UniMI-45/2020	EPI_ISL_477193	3/16/20	Europe / Italy / Apulia	Human	Female	62	B.1
hCoV-19/Italy/APU-UniMI-39/2020	EPI_ISL_477194	3/16/20	Europe / Italy / Apulia	Human	Male	67	B.1.1
hCoV-19/Italy/BAS-AMVRC-4162/2020	EPI_ISL_477195	2020-07-04	Europe / Italy / Basilicata	Human	Female	44	B.1.1.1
hCoV-19/Italy/BAS-UniMI-4028/2020	EPI_ISL_477196	2020-06-04	Europe / Italy / Basilicata	Human	Male	18	B.1
hCoV-19/Italy/BAS-UniMI-3725/2020	EPI_ISL_477197	2020-03-04	Europe / Italy / Basilicata	Human	Female	62	B.1.1
hCoV-19/Italy/BAS-UniMI-2627/2020	EPI_ISL_477198	3/20/20	Europe / Italy / Basilicata	Human	Male	56	B.1.1
hCoV-19/Italy/BAS-UniMI-2167/2020	EPI_ISL_477199	3/23/20	Europe / Italy / Basilicata	Human	Male	57	B.1.107
hCoV-19/Italy/BAS-UniMI-2161/2020	EPI_ISL_477200	3/23/20	Europe / Italy / Basilicata	Human	Male	12	B.1.107
hCoV-19/Italy/BAS-UniMI-2144/2020	EPI_ISL_477201	3/23/20	Europe / Italy / Basilicata	Human	Male	56	B.1
hCoV-19/Italy/APU-UniMI-854/2020	EPI_ISL_477202	3/20/20	Europe / Italy / Apulia	Human	Male	88	B.1.1
hCoV-19/Italy/APU-UniMI-694/2020	EPI_ISL_477203	3/19/20	Europe / Italy / Apulia	Human	Male	63	B.1.1
hCoV-19/Italy/CAM-CEINGE-1/2020	EPI_ISL_477204	5/30/20	Europe / Italy / Campania / Naples	Human	Female	88	B.1.1
hCoV-19/Italy/FVG-ICGEB-bal1A/2020	EPI_ISL_479616	3/27/20	Europe / Italy / Friuli Venezia Giulia	Human	Male	47	B.1
hCoV-19/Italy/FVG-ICGEB-bal1B/2020	EPI_ISL_479617	3/27/20	Europe / Italy / Friuli Venezia Giulia	Human	Male	47	B.1
hCoV-19/Italy/FVG-ICGEB-bal16/2020	EPI_ISL_479618	2020-12-04	Europe / Italy / Friuli Venezia Giulia	Human	Male	59	B.1
hCoV-19/Italy/FVG-ICGEB-atr18/2020	EPI_ISL_479619	2020-12-04	Europe / Italy / Friuli Venezia Giulia	Human	Male	59	B.1
hCoV-19/Italy/FVG-ICGEB-atr21/2020	EPI_ISL_479790	4/13/20	Europe / Italy / Friuli Venezia Giulia	Human	Male	67	B.1
hCoV-19/Italy/FVG-ICGEB-S26/2020	EPI_ISL_479791	2020-08-03	Europe / Italy / Friuli Venezia Giulia	Human	Male	71	B.1
hCoV-19/Italy/LOM-ASST-2/2020	EPI_ISL_486646	2020-09-03	Europe / Italy / Lombardy	Human	unknown	unknown	B.1
hCoV-19/Italy/LOM-ASST-13/2020	EPI_ISL_486650	3/17/20	Europe / Italy / Lombardy	Human	unknown	unknown	B.1
hCoV-19/Italy/LOM-ASST-14/2020	EPI_ISL_486651	3/24/20	Europe / Italy / Lombardy	Human	unknown	unknown	B.1
hCoV-19/Italy/LOM-ASST-15/2020	EPI_ISL_486652	2020-02-04	Europe / Italy / Lombardy	Human	unknown	unknown	B.1
hCoV-19/Italy/LOM-ASST-16/2020	EPI_ISL_486653	3/20/20	Europe / Italy / Lombardy	Human	unknown	unknown	B.1
hCoV-19/Italy/LOM-ASST-18/2020	EPI_ISL_486655	2020-02-04	Europe / Italy / Lombardy	Human	unknown	unknown	B.1
hCoV-19/Italy/LOM-ASST-20/2020	EPI_ISL_486657	2/26/20	Europe / Italy / Lombardy	Human	unknown	unknown	B.1
hCoV-19/Italy/LOM-ASST-21/2020	EPI_ISL_486658	2020-01-04	Europe / Italy / Lombardy	Human	unknown	unknown	B.1
hCoV-19/Italy/LOM-ASST-3/2020	EPI_ISL_486659	2/22/20	Europe / Italy / Lombardy	Human	unknown	unknown	B.1
hCoV-19/Italy/LOM-ASST-4/2020	EPI_ISL_486660	2/23/20	Europe / Italy / Lombardy	Human	unknown	unknown	B.1
hCoV-19/Italy/LOM-ASST-6/2020	EPI_ISL_486662	2020-02-03	Europe / Italy / Lombardy	Human	unknown	unknown	B.1
hCoV-19/Italy/LOM-ASST-7/2020	EPI_ISL_486663	2020-06-03	Europe / Italy / Lombardy	Human	unknown	unknown	B.1.1
hCoV-19/Italy/LOM-ASST-8/2020	EPI_ISL_486664	2/26/20	Europe / Italy / Lombardy	Human	unknown	unknown	B.1
hCoV-19/Italy/LOM-AMVRC-9/2020	EPI_ISL_486665	2020-03-03	Europe / Italy / Lombardy	Human	unknown	unknown	B.1
hCoV-19/Italy/CAM-INTPas-1/2020	EPI_ISL_492184	2020	Europe / Italy / Campania	Human	Male	47	B.1
hCoV-19/Italy/VEN-UniVR-1/2020	EPI_ISL_492980	3/18/20	Europe / Italy / Veneto / Verona	Human	Male	unknown	B.1.1
hCoV-19/Italy/VEN-UniVR-2/2020	EPI_ISL_492981	2020-07-04	Europe / Italy / Veneto / Verona	Human	Female	77	B.1.1
hCoV-19/Italy/VEN-UniVR-3/2020	EPI_ISL_492982	2020-07-04	Europe / Italy / Veneto / Verona	Human	Male	61	B.1.5
hCoV-19/Italy/VEN-UniVR-4/2020	EPI_ISL_492983	4/18/20	Europe / Italy / Veneto / Verona	Human	Male	82	B.1.5.5
hCoV-19/Italy/VEN-UniVR-5/2020	EPI_ISL_492984	2020-11-03	Europe / Italy / Veneto / Verona	Human	Male	59	B.1
hCoV-19/Italy/VEN-UniVR-6/2020	EPI_ISL_492985	2020-08-03	Europe / Italy / Veneto / Verona	Human	Male	52	B.1.5
hCoV-19/Italy/VEN-UniVR-7/2020	EPI_ISL_492986	2020-10-03	Europe / Italy / Veneto / Verona	Human	Male	67	B.1
hCoV-19/Italy/VEN-UniVR-8/2020	EPI_ISL_492987	2020-05-03	Europe / Italy / Veneto / Verona	Human	Female	48	B.1.1
hCoV-19/Italy/LAZ-INMI16/2020	EPI_ISL_493328	3/15/20	Europe / Italy / Lazio	Human	Female	64	B.1
hCoV-19/Italy/LAZ-INMI17/2020	EPI_ISL_493329	2020-04-03	Europe / Italy / Lazio	Human	Female	24	B.1
hCoV-19/Italy/LAZ-INMI18/2020	EPI_ISL_493330	2020-10-05	Europe / Italy / Lazio	Human	Female	85	B.1.1
hCoV-19/Italy/LAZ-INMI19/2020	EPI_ISL_493331	2020-07-05	Europe / Italy / Lazio	Human	unknown	68	B.1.1
hCoV-19/Italy/CAM-INMI-32798-45/2020	EPI_ISL_493332	3/28/20	Europe / Italy / Campania / Benevento	Human	Male	65	B.1.5
hCoV-19/Italy/CAM-INMI-32803-66/2020	EPI_ISL_493333	3/28/20	Europe / Italy / Campania / Benevento	Human	Male	64	B.1.5
hCoV-19/Italy/CAM-INTPas-5/2020	EPI_ISL_494757	2020	Europe / Italy / Campania	Human	Female	84	B.1
hCoV-19/Italy/CAM-INTPas-6/2020	EPI_ISL_494759	2020	Europe / Italy / Campania	Human	Male	71	B.1
hCoV-19/Italy/CAM-INTPas-7/2020	EPI_ISL_494761	2020	Europe / Italy / Campania	Human	Female	60	B.1.1
hCoV-19/Italy/CAM-INTPas-10/2020	EPI_ISL_494771	2020	Europe / Italy / Campania	Human	Male	78	B.1
hCoV-19/Italy/VEN-IZSV-9/2020	EPI_ISL_496482	3/17/20	Europe / Italy / Veneto / Verona	Human	unknown	unknown	B.1
hCoV-19/Italy/FVG-ICGEB-S208/2020	EPI_ISL_498558	2020-07	Europe / Italy / Friuli Venezia Giulia	Human	Male	67	B.1
hCoV-19/Italy/FVG-ICGEB-S211/2020	EPI_ISL_498559	2020-01-07	Europe / Italy / Friuli Venezia Giulia	Human	Female	50	B.1.1
hCoV-19/Italy/FVG-ICGEB-S212/2020	EPI_ISL_498560	2020-02-07	Europe / Italy / Friuli Venezia Giulia	Human	Male	17	B.1.1
hCoV-19/Italy/FVG-ICGEB-S214/2020	EPI_ISL_498561	2020-01-07	Europe / Italy / Friuli Venezia Giulia	Human	Male	54	B.1.1
hCoV-19/Italy/FVG-ICGEB-S217/2020	EPI_ISL_498562	2020-07-07	Europe / Italy / Friuli Venezia Giulia	Human	Female	31	B.1.1
hCoV-19/Italy/FVG-ICGEB-S218/2020	EPI_ISL_498563	2020-06-07	Europe / Italy / Friuli Venezia Giulia	Human	Female	27	B.1.1.1
hCoV-19/Italy/CAM-CEINGE-5/2020	EPI_ISL_514432	4/15/20	Europe / Italy / Campania / Benevento	Human	Male	65	B.1.5
hCoV-19/Italy/CAM-CEINGE-S66/2020	EPI_ISL_514751	4/15/20	Europe / Italy / Campania / Benevento	Human	unknown	unknown	B.1.5
hCoV-19/Italy/MAR-UnivPM-32898/2020	EPI_ISL_516079	2020-08-03	Europe / Italy / Marche / Ancona	Human	Female	31	B.1
hCoV-19/Italy/MAR-UnivPM-34104/2020	EPI_ISL_516080	2020-09-03	Europe / Italy / Marche / Ancona	Human	Female	65	B.1
hCoV-19/Italy/MAR-UnivPM-34117/2020	EPI_ISL_516081	2020-09-03	Europe / Italy / Marche / Ancona	Human	Female	57	B.1
hCoV-19/Italy/MAR-UnivPM-43950/2020	EPI_ISL_516082	3/18/20	Europe / Italy / Marche / Ancona	Human	Female	63	B.1
hCoV-19/Italy/MAR-UnivPM-71205/2020	EPI_ISL_516083	2/26/20	Europe / Italy / Marche / Ancona	Human	Male	80	B.1
hCoV-19/Italy/MAR-UnivPM-73696/2020	EPI_ISL_516084	2/28/20	Europe / Italy / Marche / Ancona	Human	Female	47	B.1
hCoV-19/Italy/MAR-UnivPM-73702/2020	EPI_ISL_516085	2/28/20	Europe / Italy / Marche / Ancona	Human	Female	52	B.1
hCoV-19/Italy/MAR-UnivPM-78952/2020	EPI_ISL_516086	2020-04-03	Europe / Italy / Marche / Ancona	Human	Male	52	B.1
hCoV-19/Italy/MAR-UnivPM-78955/2020	EPI_ISL_516087	2020-04-03	Europe / Italy / Marche / Ancona	Human	Male	44	B.1
hCoV-19/Italy/MAR-UnivPM-78955-2/2020	EPI_ISL_516088	2020-04-03	Europe / Italy / Marche / Ancona	Human	Male	44	B.1
hCoV-19/Italy/VEN-IZSVe-101-12/2020	EPI_ISL_522855	4/20/20	Europe / Italy / Veneto / Verona	Human	Female	80	B.1
hCoV-19/Italy/VEN-IZSVe-46-41/2020	EPI_ISL_522856	2020-03-04	Europe / Italy / Veneto / Verona	Human	Male	43	B.1
hCoV-19/Italy/VEN-IZSVe-50893/2020	EPI_ISL_522857	4/26/20	Europe / Italy / Veneto / Verona	Human	Female	49	B.1.1
hCoV-19/Italy/VEN-IZSVe-51-5/2020	EPI_ISL_522858	2020-07-04	Europe / Italy / Veneto / Verona	Human	Female	59	B.1.1
hCoV-19/Italy/VEN-IZSVe-51635/2020	EPI_ISL_522859	2020-01-05	Europe / Italy / Veneto / Verona	Human	Male	61	B.1.1
hCoV-19/Italy/VEN-IZSVe-54-17/2020	EPI_ISL_522860	2020-08-04	Europe / Italy / Veneto / Verona	Human	Male	84	B.1.1
hCoV-19/Italy/VEN-IZSVe-55-111/2020	EPI_ISL_522861	2020-08-04	Europe / Italy / Veneto / Verona	Human	Male	23	B.1.1
hCoV-19/Italy/VEN-IZSVe-55-16/2020	EPI_ISL_522862	2020-08-04	Europe / Italy / Veneto / Verona	Human	Male	22	B.1
hCoV-19/Italy/VEN-IZSVe-55-18/2020	EPI_ISL_522863	2020-08-04	Europe / Italy / Veneto / Verona	Human	Male	28	B.1
hCoV-19/Italy/VEN-IZSVe-55-56/2020	EPI_ISL_522864	2020-08-04	Europe / Italy / Veneto / Verona	Human	Male	34	B.1
hCoV-19/Italy/VEN-IZSVe-60-40/2020	EPI_ISL_522865	2020-08-04	Europe / Italy / Veneto / Verona	Human	Female	82	B.1.1
hCoV-19/Italy/VEN-IZSVe-63-7/2020	EPI_ISL_522866	2020-09-04	Europe / Italy / Veneto / Verona	Human	Female	89	B.1.5
hCoV-19/Italy/VEN-IZSVe-71-10/2020	EPI_ISL_522867	2020-10-04	Europe / Italy / Veneto / Verona	Human	Female	60	B.1.1
hCoV-19/Italy/VEN-IZSVe-94-28/2020	EPI_ISL_522868	4/17/20	Europe / Italy / Veneto / Verona	Human	Female	92	B.1.1
hCoV-19/Italy/FVG-ICGEB-S204/2020	EPI_ISL_525495	2020-11-06	Europe / Italy / Friuli Venezia Giulia	Human	Female	unknown	B.1
hCoV-19/Italy/FVG-ICGEB-S205/2020	EPI_ISL_525496	2020-11-06	Europe / Italy / Friuli Venezia Giulia	Human	Male	unknown	B.1
hCoV-19/Italy/APU-UniMI-102/2020	EPI_ISL_525553	3/16/20	Europe / Italy / Apulia / Bari	Human	Male	65	B.1.1
hCoV-19/Italy/APU-UniMI-123PT/2020	EPI_ISL_525554	7/20/20	Europe / Italy / Apulia / Lecce	Human	Male	52	B.1
hCoV-19/Italy/APU-UniMI-141PT/2020	EPI_ISL_525555	2020-07-04	Europe / Italy / Apulia / Lecce	Human	Male	52	B.1
hCoV-19/Italy/APU-UniMI-22/2020	EPI_ISL_525556	3/16/20	Europe / Italy / Apulia / Brindisi	Human	Female	87	B.1
hCoV-19/Italy/APU-UniMI-368/2020	EPI_ISL_525557	3/17/20	Europe / Italy / Apulia / Brindisi	Human	Female	73	B.1.1
hCoV-19/Italy/APU-UniMI-4357/2020	EPI_ISL_525558	2020-09-04	Europe / Italy / Apulia / Brindisi	Human	Female	60	B.1.1
hCoV-19/Italy/APU-UniMI-4431/2020	EPI_ISL_525559	2020-09-04	Europe / Italy / Apulia / Brindisi	Human	Female	57	B.1.1
hCoV-19/Italy/APU-UniMI-5409/2020	EPI_ISL_525560	2020-11-04	Europe / Italy / Apulia / Brindisi	Human	Female	86	B.1.1
hCoV-19/Italy/APU-UniMI-5410/2020	EPI_ISL_525561	2020-11-04	Europe / Italy / Apulia / Brindisi	Human	Female	87	B.1.1
hCoV-19/Italy/APU-UniMI-5418/2020	EPI_ISL_525562	2020-11-04	Europe / Italy / Apulia / Brindisi	Human	Male	93	B.1.1
hCoV-19/Italy/APU-UniMI-5425/2020	EPI_ISL_525563	2020-11-04	Europe / Italy / Apulia / Brindisi	Human	Female	99	B.1.1
hCoV-19/Italy/APU-UniMI-5428/2020	EPI_ISL_525564	2020-11-04	Europe / Italy / Apulia / Brindisi	Human	Female	84	B.1.1
hCoV-19/Italy/APU-UniMI-5429/2020	EPI_ISL_525565	2020-11-04	Europe / Italy / Apulia / Brindisi	Human	Male	80	B.1.1
hCoV-19/Italy/APU-UniMI-5430/2020	EPI_ISL_525566	2020-11-04	Europe / Italy / Apulia / Brindisi	Human	Female	94	B.1.1
hCoV-19/Italy/APU-UniMI-5433/2020	EPI_ISL_525567	2020-11-04	Europe / Italy / Apulia / Brindisi	Human	Male	95	B.1.1
hCoV-19/Italy/APU-UniMI-5436/2020	EPI_ISL_525568	2020-11-04	Europe / Italy / Apulia / Brindisi	Human	Female	90	B.1.1
hCoV-19/Italy/APU-UniMI-5439/2020	EPI_ISL_525569	2020-11-04	Europe / Italy / Apulia / Brindisi	Human	Female	95	B.1.1
hCoV-19/Italy/APU-UniMI-6/2020	EPI_ISL_525570	3/16/20	Europe / Italy / Apulia / Brindisi	Human	Male	72	B.1.1
hCoV-19/Italy/APU-UniMI-62PT/2020	EPI_ISL_525571	3/28/20	Europe / Italy / Apulia / Lecce	Human	Female	86	B.1
hCoV-19/Italy/APU-UniMI-64PT/2020	EPI_ISL_525572	2020-01-06	Europe / Italy / Apulia / Lecce	Human	Female	86	B.1
hCoV-19/Italy/BAS-UniMI-2956/2020	EPI_ISL_525573	3/27/20	Europe / Italy / Basilicata / Potenza	Human	Female	52	B.1.1
hCoV-19/Italy/BAS-UniMI-4160/2020	EPI_ISL_525574	2020-08-04	Europe / Italy / Basilicata / Potenza	Human	Female	72	B.1.1.1
hCoV-19/Italy/APU-UniMI-4663/2020	EPI_ISL_527380	2020-10-04	Europe / Italy / Apulia / Brindisi	Human	Male	48	B.1.1
hCoV-19/Italy/ABR-IZSGC-TE4884/2020	EPI_ISL_528919	3/17/20	Europe / Italy / Abruzzo	Human	Male	89	B.1.1
hCoV-19/Italy/ABR-IZSGC-TE4891/2020	EPI_ISL_528920	3/17/20	Europe / Italy / Abruzzo	Human	Male	43	B.1.1
hCoV-19/Italy/ABR-IZSGC-TE4926/2020	EPI_ISL_528921	3/17/20	Europe / Italy / Abruzzo	Human	Female	30	B.1
hCoV-19/Italy/ABR-IZSGC-TE5040/2020	EPI_ISL_528922	3/17/20	Europe / Italy / Abruzzo	Human	Female	72	B.1.1
hCoV-19/Italy/ABR-IZSGC-TE5173/2020	EPI_ISL_528924	3/18/20	Europe / Italy / Abruzzo	Human	Male	45	B.1
hCoV-19/Italy/ABR-IZSGC-TE5268/2020	EPI_ISL_528925	3/18/20	Europe / Italy / Abruzzo	Human	Male	35	B.1.1
hCoV-19/Italy/ABR-IZSGC-TE5487/2020	EPI_ISL_528926	3/19/20	Europe / Italy / Abruzzo	Human	Female	49	B.1.1
hCoV-19/Italy/ABR-IZSGC-TE6202/2020	EPI_ISL_528927	3/23/20	Europe / Italy / Abruzzo	Human	Male	83	B.1.1
hCoV-19/Italy/ABR-IZSGC-TE6218/2020	EPI_ISL_528928	3/23/20	Europe / Italy / Abruzzo	Human	Female	38	B.1.1
hCoV-19/Italy/ABR-IZSGC-TE7097/2020	EPI_ISL_528929	3/26/20	Europe / Italy / Abruzzo	Human	Male	67	B.1
hCoV-19/Italy/LOM-IZSGC-TE30933/2020	EPI_ISL_528934	2020-02-05	Europe / Italy / Lombardy	Human	Female	45	B.1.1
hCoV-19/Italy/LOM-IZSGC-TE31054/2020	EPI_ISL_528935	2020-02-05	Europe / Italy / Lombardy	Human	Female	58	B.1.1
hCoV-19/Italy/LOM-IZSGC-TE31074/2020	EPI_ISL_528936	2020-02-05	Europe / Italy / Lombardy	Human	Female	91	B.1.1
hCoV-19/Italy/LOM-IZSGC-TE31135/2020	EPI_ISL_528937	2020-02-05	Europe / Italy / Lombardy	Human	Female	86	B.1.1
hCoV-19/Italy/LOM-IZSGC-TE31751/2020	EPI_ISL_528938	2020-02-05	Europe / Italy / Lombardy	Human	Female	60	B.1.1
hCoV-19/Italy/LOM-IZSGC-TE31811/2020	EPI_ISL_528939	2020-02-05	Europe / Italy / Lombardy	Human	Female	63	B.1.1
hCoV-19/Italy/LOM-IZSGC-TE31818/2020	EPI_ISL_528940	2020-02-05	Europe / Italy / Lombardy	Human	Male	48	B.1.1
hCoV-19/Italy/LOM-IZSGC-TE35432/2020	EPI_ISL_528941	2020-08-05	Europe / Italy / Lombardy	Human	Female	59	B.1.1
hCoV-19/Italy/LOM-IZSGC-TE35441/2020	EPI_ISL_528942	2020-08-05	Europe / Italy / Lombardy	Human	Female	38	B.1.1
hCoV-19/Italy/LOM-IZSGC-TE35526/2020	EPI_ISL_528943	2020-08-05	Europe / Italy / Lombardy	Human	Female	90	B.1.1
hCoV-19/Italy/LOM-IZSGC-TE35532/2020	EPI_ISL_528944	2020-08-05	Europe / Italy / Lombardy	Human	Female	55	B.1.1
hCoV-19/Italy/LOM-IZSGC-TE35566/2020	EPI_ISL_528945	2020-08-05	Europe / Italy / Lombardy	Human	Female	78	B.1.1
hCoV-19/Italy/LOM-IZSGC-TE35578/2020	EPI_ISL_528946	2020-08-05	Europe / Italy / Lombardy	Human	Female	94	B.1.1
hCoV-19/Italy/LOM-IZSGC-TE38811/2020	EPI_ISL_528947	2020-10-05	Europe / Italy / Lombardy	Human	Female	82	B.1.1
hCoV-19/Italy/LOM-IZSGC-TE38819/2020	EPI_ISL_528948	2020-10-05	Europe / Italy / Lombardy	Human	Female	92	B.1.1
hCoV-19/Italy/LOM-IZSGC-TE38845/2020	EPI_ISL_528949	2020-10-05	Europe / Italy / Lombardy	Human	Female	100	B.1.1
hCoV-19/Italy/ABR-IZSGC-TE10002/2020	EPI_ISL_528990	2020-01-04	Europe / Italy / Abruzzo	Human	Male	90	B.1.1
hCoV-19/Italy/ABR-IZSGC-TE10007/2020	EPI_ISL_528991	2020-02-04	Europe / Italy / Abruzzo	Human	Male	52	B.1.1
hCoV-19/Italy/ABR-IZSGC-TE34742/2020	EPI_ISL_528993	2020-04-05	Europe / Italy / Abruzzo	Human	Female	81	B.1.1
hCoV-19/Italy/ABR-IZSGC-TE46129/2020	EPI_ISL_528994	5/13/20	Europe / Italy / Abruzzo	Human	Female	61	B.1
hCoV-19/Italy/ABR-IZSGC-TE46424/2020	EPI_ISL_528995	5/14/20	Europe / Italy / Abruzzo	Human	Female	40	B.1
hCoV-19/Italy/ABR-IZSGC-TE46428/2020	EPI_ISL_528996	5/14/20	Europe / Italy / Abruzzo	Human	Male	4	B.1
hCoV-19/Italy/ABR-IZSGC-TE46429/2020	EPI_ISL_528997	5/14/20	Europe / Italy / Abruzzo	Human	Female	2	B.1
hCoV-19/Italy/ABR-IZSGC-TE46433/2020	EPI_ISL_528998	5/14/20	Europe / Italy / Abruzzo	Human	Female	8	B.1
hCoV-19/Italy/ABR-IZSGC-TE46435/2020	EPI_ISL_528999	5/14/20	Europe / Italy / Abruzzo	Human	Female	27	B.1
hCoV-19/Italy/ABR-IZSGC-TE46436/2020	EPI_ISL_529000	5/14/20	Europe / Italy / Abruzzo	Human	Female	47	B.1
hCoV-19/Italy/ABR-IZSGC-TE46439/2020	EPI_ISL_529001	5/14/20	Europe / Italy / Abruzzo	Human	Female	24	B.1
hCoV-19/Italy/ABR-IZSGC-TE49273/2020	EPI_ISL_529003	5/16/20	Europe / Italy / Abruzzo	Human	Female	17	B.1
hCoV-19/Italy/ABR-IZSGC-TE49480/2020	EPI_ISL_529004	5/16/20	Europe / Italy / Abruzzo	Human	Male	77	B.1
hCoV-19/Italy/ABR-IZSGC-TE49482/2020	EPI_ISL_529005	5/16/20	Europe / Italy / Abruzzo	Human	Female	73	B.1
hCoV-19/Italy/ABR-IZSGC-TE77497/2020	EPI_ISL_529006	2020-09-06	Europe / Italy / Abruzzo	Human	Male	68	B.1.1
hCoV-19/Italy/ABR-IZSGC-TE79445/2020	EPI_ISL_529007	6/13/20	Europe / Italy / Abruzzo	Human	Female	68	B.1.1
hCoV-19/Italy/ABR-IZSGC-TE9047/2020	EPI_ISL_529009	2020-01-04	Europe / Italy / Abruzzo	Human	Female	85	B.1.1
hCoV-19/Italy/ABR-IZSGC-TE92551/2020	EPI_ISL_529010	2020-07-07	Europe / Italy / Abruzzo	Human	Female	39	B.1.1
hCoV-19/Italy/ABR-IZSGC-TE92552/2020	EPI_ISL_529011	2020-07-07	Europe / Italy / Abruzzo	Human	Male	38	B.1.1
hCoV-19/Italy/ABR-IZSGC-TE93935/2020	EPI_ISL_529012	2020-09-07	Europe / Italy / Abruzzo	Human	Male	39	B.1.1
hCoV-19/Italy/ABR-IZSGC-TE94745/2020	EPI_ISL_529013	2020-10-07	Europe / Italy / Abruzzo	Human	Male	44	B.1.1.1
hCoV-19/Italy/ABR-IZSGC-TE99752/2020	EPI_ISL_529014	7/20/20	Europe / Italy / Abruzzo	Human	Male	3 months	B.1.1.1
hCoV-19/Italy/ABR-IZSGC-TE99753/2020	EPI_ISL_529015	7/20/20	Europe / Italy / Abruzzo	Human	Female	36	B.1.1.1
hCoV-19/Italy/ABR-IZSGC-TE10151/2020	EPI_ISL_529016	2020-02-04	Europe / Italy / Abruzzo	Human	Female	54	B.1.1
hCoV-19/Italy/ABR-IZSGC-TE18513/2020	EPI_ISL_529018	4/17/20	Europe / Italy / Abruzzo	Human	Male	69	B.1.1
hCoV-19/Italy/ABR-IZSGC-TE27016/2020	EPI_ISL_529019	4/27/20	Europe / Italy / Abruzzo	Human	Female	84	B.1.1
hCoV-19/Italy/ABR-IZSGC-TE28268/2020	EPI_ISL_529020	4/29/20	Europe / Italy / Abruzzo	Human	Female	78	B.1.1
hCoV-19/Italy/ABR-IZSGC-TE30364/2020	EPI_ISL_529021	4/29/20	Europe / Italy / Abruzzo	Human	Female	81	B.1.1
hCoV-19/Italy/ABR-IZSGC-TE36500/2020	EPI_ISL_529022	2020-06-05	Europe / Italy / Abruzzo	Human	Female	2	B.1
hCoV-19/Italy/ABR-IZSGC-TE8387/2020	EPI_ISL_529026	3/30/20	Europe / Italy / Abruzzo	Human	Female	74	B.1.1
hCoV-19/Italy/LOM-UniMI-L100/2020	EPI_ISL_542098	2020-08-03	Europe / Italy / Lombardy	Human	Female	45	B.1.1
hCoV-19/Italy/LOM-UniMI-L101/2020	EPI_ISL_542099	2020-08-03	Europe / Italy / Lombardy	Human	Male	59	B.1.1
hCoV-19/Italy/LOM-UniMI-L102/2020	EPI_ISL_542100	2020-09-03	Europe / Italy / Lombardy	Human	Male	52	B.1.1
hCoV-19/Italy/LOM-UniMI-L103/2020	EPI_ISL_542101	2020-09-03	Europe / Italy / Lombardy	Human	Male	64	B.1.1
hCoV-19/Italy/LOM-UniMI-L104/2020	EPI_ISL_542102	2020-06-03	Europe / Italy / Lombardy	Human	Female	45	B.1
hCoV-19/Italy/LOM-UniMI-L105/2020	EPI_ISL_542103	2020-02-03	Europe / Italy / Lombardy	Human	Male	66	B.1.1
hCoV-19/Italy/LOM-UniMI-L106/2020	EPI_ISL_542104	2020-09-03	Europe / Italy / Lombardy	Human	Male	90	B.1
hCoV-19/Italy/LOM-UniMI-L107/2020	EPI_ISL_542105	2020-05-03	Europe / Italy / Lombardy	Human	Female	25	B.1
hCoV-19/Italy/LOM-UniMI-L108/2020	EPI_ISL_542106	2020-02-03	Europe / Italy / Lombardy	Human	Female	72	B.1.1
hCoV-19/Italy/LOM-UniMI-L109/2020	EPI_ISL_542107	2020-10-03	Europe / Italy / Lombardy	Human	Male	59	B.1
hCoV-19/Italy/LOM-UniMI-L111/2020	EPI_ISL_542108	2020-05-03	Europe / Italy / Lombardy	Human	Male	74	B.1.1
hCoV-19/Italy/LOM-UniMI-L112/2020	EPI_ISL_542109	2020-02-03	Europe / Italy / Lombardy	Human	Male	74	B.1.1
hCoV-19/Italy/LOM-UniMI-L113/2020	EPI_ISL_542110	2020-09-03	Europe / Italy / Lombardy	Human	Female	37	B.1.1
hCoV-19/Italy/LOM-UniMI-L115/2020	EPI_ISL_542111	2020-07-03	Europe / Italy / Lombardy	Human	Male	58	B.1
hCoV-19/Italy/LOM-UniMI-L116/2020	EPI_ISL_542112	2020-02-03	Europe / Italy / Lombardy	Human	Male	64	B.1
hCoV-19/Italy/LOM-UniMI-L117/2020	EPI_ISL_542113	2020-09-03	Europe / Italy / Lombardy	Human	Female	58	B.1
hCoV-19/Italy/LOM-UniMI-L118/2020	EPI_ISL_542114	3/16/20	Europe / Italy / Lombardy	Human	Male	86	B.1
hCoV-19/Italy/LOM-UniMI-L119/2020	EPI_ISL_542115	3/14/20	Europe / Italy / Lombardy	Human	Female	36	B.1
hCoV-19/Italy/LOM-UniMI-L120/2020	EPI_ISL_542116	2020-12-03	Europe / Italy / Lombardy	Human	Male	68	B.1
hCoV-19/Italy/LOM-UniMI-L121/2020	EPI_ISL_542117	3/17/20	Europe / Italy / Lombardy	Human	Male	84	B.1.1
hCoV-19/Italy/LOM-UniMI-L122/2020	EPI_ISL_542118	2020-09-03	Europe / Italy / Lombardy	Human	Male	68	B.1.1
hCoV-19/Italy/LOM-UniMI-L123/2020	EPI_ISL_542119	2020-10-03	Europe / Italy / Lombardy	Human	Male	54	B.1.1
hCoV-19/Italy/LOM-UniMI-L124/2020	EPI_ISL_542120	2020-10-03	Europe / Italy / Lombardy	Human	Female	86	B.1.1
hCoV-19/Italy/LOM-UniMI-L125/2020	EPI_ISL_542121	3/13/20	Europe / Italy / Lombardy	Human	Male	43	B.1
hCoV-19/Italy/LOM-UniMI-L126/2020	EPI_ISL_542122	3/18/20	Europe / Italy / Lombardy	Human	Female	43	B.1.1
hCoV-19/Italy/LOM-UniMI-L127/2020	EPI_ISL_542123	3/17/20	Europe / Italy / Lombardy	Human	Female	73	B.1
hCoV-19/Italy/LOM-UniMI-L128/2020	EPI_ISL_542124	3/23/20	Europe / Italy / Lombardy	Human	Female	82	B.1
hCoV-19/Italy/LOM-UniMI-L129/2020	EPI_ISL_542125	2/28/20	Europe / Italy / Lombardy	Human	Male	67	B.1.1
hCoV-19/Italy/LOM-UniMI-L130/2020	EPI_ISL_542126	2020-10-03	Europe / Italy / Lombardy	Human	Female	85	B.1
hCoV-19/Italy/LOM-UniMI-L131/2020	EPI_ISL_542127	3/20/20	Europe / Italy / Lombardy	Human	Female	47	B.1
hCoV-19/Italy/LOM-UniMI-L132/2020	EPI_ISL_542128	3/21/20	Europe / Italy / Lombardy	Human	Female	96	B.1
hCoV-19/Italy/LOM-UniMI-L133/2020	EPI_ISL_542129	3/18/20	Europe / Italy / Lombardy	Human	Male	86	B.1.1
hCoV-19/Italy/LOM-UniMI-L134/2020	EPI_ISL_542130	3/17/20	Europe / Italy / Lombardy	Human	Male	68	B.1.5
hCoV-19/Italy/LOM-UniMI-L135/2020	EPI_ISL_542131	3/19/20	Europe / Italy / Lombardy	Human	Female	83	B.1.1
hCoV-19/Italy/LOM-UniMI-L136/2020	EPI_ISL_542132	3/22/20	Europe / Italy / Lombardy	Human	Female	90	B.1
hCoV-19/Italy/LOM-UniMI-L137/2020	EPI_ISL_542133	3/23/20	Europe / Italy / Lombardy	Human	Female	86	B.1
hCoV-19/Italy/LOM-UniMI-L138/2020	EPI_ISL_542134	3/16/20	Europe / Italy / Lombardy	Human	Male	62	B.1.1
hCoV-19/Italy/LOM-UniMI-L139/2020	EPI_ISL_542135	3/18/20	Europe / Italy / Lombardy	Human	Female	66	B.1.1
hCoV-19/Italy/LOM-UniMI-L140/2020	EPI_ISL_542136	3/19/20	Europe / Italy / Lombardy	Human	Male	83	B.1.1
hCoV-19/Italy/LOM-UniMI-L141/2020	EPI_ISL_542137	3/19/20	Europe / Italy / Lombardy	Human	Male	75	B.1.1
hCoV-19/Italy/LOM-UniMI-L142/2020	EPI_ISL_542138	3/19/20	Europe / Italy / Lombardy	Human	Female	50	B.1.1
hCoV-19/Italy/LOM-UniMI-L144/2020	EPI_ISL_542139	3/19/20	Europe / Italy / Lombardy	Human	Female	51	B.1.1
hCoV-19/Italy/LOM-UniMI-L145/2020	EPI_ISL_542140	3/19/20	Europe / Italy / Lombardy	Human	Female	64	B.1.1
hCoV-19/Italy/LOM-UniMI-L146/2020	EPI_ISL_542141	3/19/20	Europe / Italy / Lombardy	Human	Female	35	B.1.1
hCoV-19/Italy/LOM-UniMI-L147/2020	EPI_ISL_542142	3/20/20	Europe / Italy / Lombardy	Human	Female	56	B.1
hCoV-19/Italy/LOM-UniMI-L148/2020	EPI_ISL_542143	2020-07-03	Europe / Italy / Lombardy	Human	Male	89	B.1
hCoV-19/Italy/LOM-UniMI-L149/2020	EPI_ISL_542144	3/19/20	Europe / Italy / Lombardy	Human	Male	62	B.1.1
hCoV-19/Italy/LOM-UniMI-L150/2020	EPI_ISL_542145	3/13/20	Europe / Italy / Lombardy	Human	Male	74	B.1.1
hCoV-19/Italy/LOM-UniMI-L151/2020	EPI_ISL_542146	2020-10-03	Europe / Italy / Lombardy	Human	Female	74	B.1.1
hCoV-19/Italy/LOM-UniMI-L152/2020	EPI_ISL_542147	3/16/20	Europe / Italy / Lombardy	Human	Female	48	B.1.1
hCoV-19/Italy/LOM-UniMI-L153/2020	EPI_ISL_542148	3/15/20	Europe / Italy / Lombardy	Human	Female	81	B.1.1
hCoV-19/Italy/LOM-UniMI-L154/2020	EPI_ISL_542149	3/21/20	Europe / Italy / Lombardy	Human	Female	85	B.1
hCoV-19/Italy/LOM-UniMI-L155/2020	EPI_ISL_542150	3/18/20	Europe / Italy / Lombardy	Human	Female	95	B.1
hCoV-19/Italy/LOM-UniMI-L156/2020	EPI_ISL_542151	3/19/20	Europe / Italy / Lombardy	Human	Female	100	B.1
hCoV-19/Italy/LOM-UniMI-L157/2020	EPI_ISL_542152	3/19/20	Europe / Italy / Lombardy	Human	Female	53	B.1.1
hCoV-19/Italy/LOM-UniMI-L158/2020	EPI_ISL_542153	3/19/20	Europe / Italy / Lombardy	Human	Female	89	B.1
hCoV-19/Italy/LOM-UniMI-L159/2020	EPI_ISL_542154	3/13/20	Europe / Italy / Lombardy	Human	Male	78	B.1.1
hCoV-19/Italy/LOM-UniMI-L160/2020	EPI_ISL_542155	3/25/20	Europe / Italy / Lombardy	Human	Male	31	B.1.5
hCoV-19/Italy/LOM-UniMI-L162/2020	EPI_ISL_542156	2020-08-03	Europe / Italy / Lombardy	Human	Male	72	B.1.1.1
hCoV-19/Italy/LOM-UniMI-L163/2020	EPI_ISL_542157	2020-03-03	Europe / Italy / Lombardy	Human	Female	52	B.1.1
hCoV-19/Italy/LOM-UniMI-L164/2020	EPI_ISL_542158	3/21/20	Europe / Italy / Lombardy	Human	Male	48	B.1.1
hCoV-19/Italy/LOM-UniMI-L165/2020	EPI_ISL_542159	3/18/20	Europe / Italy / Lombardy	Human	Female	77	B.1
hCoV-19/Italy/LOM-UniMI-L166/2020	EPI_ISL_542160	3/20/20	Europe / Italy / Lombardy	Human	Male	87	B.1.1
hCoV-19/Italy/LOM-UniMI-L167/2020	EPI_ISL_542161	3/15/20	Europe / Italy / Lombardy	Human	Male	95	B.1.1
hCoV-19/Italy/LOM-UniMI-L168/2020	EPI_ISL_542162	3/21/20	Europe / Italy / Lombardy	Human	Female	55	B.1.1
hCoV-19/Italy/LOM-UniMI-L169/2020	EPI_ISL_542163	3/14/20	Europe / Italy / Lombardy	Human	Male	44	B.1
hCoV-19/Italy/LOM-UniMI-L170/2020	EPI_ISL_542164	3/20/20	Europe / Italy / Lombardy	Human	Female	85	B.1
hCoV-19/Italy/LOM-UniMI-L171/2020	EPI_ISL_542165	3/21/20	Europe / Italy / Lombardy	Human	Female	80	B.1
hCoV-19/Italy/LOM-UniMI-L172/2020	EPI_ISL_542166	3/19/20	Europe / Italy / Lombardy	Human	Female	63	B.1.1
hCoV-19/Italy/LOM-UniMI-L173/2020	EPI_ISL_542167	3/19/20	Europe / Italy / Lombardy	Human	Female	95	B.1
hCoV-19/Italy/LOM-UniMI-L174/2020	EPI_ISL_542168	3/21/20	Europe / Italy / Lombardy	Human	Male	92	B.1
hCoV-19/Italy/LOM-UniMI-L175/2020	EPI_ISL_542169	3/16/20	Europe / Italy / Lombardy	Human	Female	47	B.1
hCoV-19/Italy/LOM-UniMI-L176/2020	EPI_ISL_542170	3/21/20	Europe / Italy / Lombardy	Human	Female	96	B.1.1
hCoV-19/Italy/LOM-UniMI-L177/2020	EPI_ISL_542171	3/16/20	Europe / Italy / Lombardy	Human	Male	49	B.1
hCoV-19/Italy/LOM-UniMI-L178/2020	EPI_ISL_542172	3/21/20	Europe / Italy / Lombardy	Human	Female	89	B.1.1
hCoV-19/Italy/LOM-UniMI-L182/2020	EPI_ISL_542173	2020-12-03	Europe / Italy / Lombardy	Human	Female	45	B.1.1
hCoV-19/Italy/LOM-UniMI-L183/2020	EPI_ISL_542174	3/21/20	Europe / Italy / Lombardy	Human	Female	49	B.1
hCoV-19/Italy/LOM-UniMI-L184/2020	EPI_ISL_542175	3/14/20	Europe / Italy / Lombardy	Human	Male	88	B.1.1
hCoV-19/Italy/LOM-UniMI-L185/2020	EPI_ISL_542176	3/19/20	Europe / Italy / Lombardy	Human	Female	93	B.1
hCoV-19/Italy/LOM-UniMI-L186/2020	EPI_ISL_542177	3/20/20	Europe / Italy / Lombardy	Human	Male	84	B.1
hCoV-19/Italy/LOM-UniMI-L187/2020	EPI_ISL_542178	3/18/20	Europe / Italy / Lombardy	Human	Female	79	B.1.1
hCoV-19/Italy/LOM-UniMI-L189/2020	EPI_ISL_542179	3/15/20	Europe / Italy / Lombardy	Human	Male	44	B.1.1
hCoV-19/Italy/LOM-UniMI-L190/2020	EPI_ISL_542180	2020-10-03	Europe / Italy / Lombardy	Human	Female	89	B.1.1
hCoV-19/Italy/LOM-UniMI-L191/2020	EPI_ISL_542181	3/21/20	Europe / Italy / Lombardy	Human	Male	91	B.1
hCoV-19/Italy/LOM-UniMI-L192/2020	EPI_ISL_542182	3/21/20	Europe / Italy / Lombardy	Human	Female	82	B.1
hCoV-19/Italy/LOM-UniMI-L193/2020	EPI_ISL_542183	3/22/20	Europe / Italy / Lombardy	Human	Female	92	B.1
hCoV-19/Italy/LOM-UniMI-L194/2020	EPI_ISL_542184	3/22/20	Europe / Italy / Lombardy	Human	Male	89	B.1.1
hCoV-19/Italy/LOM-UniMI-L195/2020	EPI_ISL_542185	3/21/20	Europe / Italy / Lombardy	Human	Female	88	B.1
hCoV-19/Italy/LOM-UniMI-L196/2020	EPI_ISL_542186	3/22/20	Europe / Italy / Lombardy	Human	Female	37	B.1
hCoV-19/Italy/LOM-UniMI-L197/2020	EPI_ISL_542187	3/22/20	Europe / Italy / Lombardy	Human	Male	53	B.1.1
hCoV-19/Italy/LOM-UniMI-L198/2020	EPI_ISL_542188	3/21/20	Europe / Italy / Lombardy	Human	Female	70	B.1
hCoV-19/Italy/LOM-UniMI-L199/2020	EPI_ISL_542189	3/21/20	Europe / Italy / Lombardy	Human	Female	91	B.1
hCoV-19/Italy/LOM-UniMI-L201/2020	EPI_ISL_542190	3/22/20	Europe / Italy / Lombardy	Human	Female	91	B.1
hCoV-19/Italy/LOM-UniMI-L203/2020	EPI_ISL_542191	3/22/20	Europe / Italy / Lombardy	Human	Female	82	B.1.1
hCoV-19/Italy/LOM-UniMI-L204/2020	EPI_ISL_542192	2020-08-03	Europe / Italy / Lombardy	Human	Male	19	B.1.5
hCoV-19/Italy/LOM-UniMI-L205/2020	EPI_ISL_542193	2020-03-03	Europe / Italy / Lombardy	Human	Male	78	B.1.1
hCoV-19/Italy/LOM-UniMI-L206/2020	EPI_ISL_542194	2020-08-03	Europe / Italy / Lombardy	Human	Male	65	B.1
hCoV-19/Italy/LOM-UniMI-L207/2020	EPI_ISL_542195	2020-10-03	Europe / Italy / Lombardy	Human	Female	85	B.1.1
hCoV-19/Italy/LOM-UniMI-L208/2020	EPI_ISL_542196	2020-07-03	Europe / Italy / Lombardy	Human	Female	57	B.1
hCoV-19/Italy/LOM-UniMI-L210/2020	EPI_ISL_542197	2020-12-03	Europe / Italy / Lombardy	Human	Male	66	B.1
hCoV-19/Italy/LOM-UniMI-L211/2020	EPI_ISL_542198	2020-12-03	Europe / Italy / Lombardy	Human	Male	60	B.1.1
hCoV-19/Italy/LOM-UniMI-L212/2020	EPI_ISL_542199	3/14/20	Europe / Italy / Lombardy	Human	Female	88	B.1.1
hCoV-19/Italy/LOM-UniMI-L213/2020	EPI_ISL_542200	2020-12-03	Europe / Italy / Lombardy	Human	Male	72	B.1.1
hCoV-19/Italy/LOM-UniMI-L214/2020	EPI_ISL_542201	2020-12-03	Europe / Italy / Lombardy	Human	Male	85	B.1.1
hCoV-19/Italy/LOM-UniMI-L215/2020	EPI_ISL_542202	2020-12-03	Europe / Italy / Lombardy	Human	Male	60	B.1
hCoV-19/Italy/LOM-UniMI-L216/2020	EPI_ISL_542203	3/13/20	Europe / Italy / Lombardy	Human	Male	20	B.1
hCoV-19/Italy/LOM-UniMI-L217/2020	EPI_ISL_542204	3/15/20	Europe / Italy / Lombardy	Human	Male	27	B.1
hCoV-19/Italy/LOM-UniMI-L218/2020	EPI_ISL_542205	2020-10-03	Europe / Italy / Lombardy	Human	Male	83	B.1
hCoV-19/Italy/LOM-UniMI-L219/2020	EPI_ISL_542206	3/15/20	Europe / Italy / Lombardy	Human	Male	38	B.1.1
hCoV-19/Italy/LOM-UniMI-L220/2020	EPI_ISL_542207	2020-11-03	Europe / Italy / Lombardy	Human	Female	21	B.1
hCoV-19/Italy/LOM-UniMI-L221/2020	EPI_ISL_542208	3/14/20	Europe / Italy / Lombardy	Human	Female	58	B.1
hCoV-19/Italy/LOM-UniMI-L222/2020	EPI_ISL_542209	3/13/20	Europe / Italy / Lombardy	Human	Male	22	B.1.1
hCoV-19/Italy/LOM-UniMI-L223/2020	EPI_ISL_542210	3/13/20	Europe / Italy / Lombardy	Human	Male	86	B.1.1
hCoV-19/Italy/LOM-UniMI-L224/2020	EPI_ISL_542211	3/13/20	Europe / Italy / Lombardy	Human	Male	68	B.1.1
hCoV-19/Italy/LOM-UniMI-L225/2020	EPI_ISL_542212	3/14/20	Europe / Italy / Lombardy	Human	Female	53	B.1
hCoV-19/Italy/LOM-UniMI-L226/2020	EPI_ISL_542213	3/14/20	Europe / Italy / Lombardy	Human	Female	82	B.1
hCoV-19/Italy/LOM-UniMI-L227/2020	EPI_ISL_542214	3/14/20	Europe / Italy / Lombardy	Human	Male	87	B.1.1
hCoV-19/Italy/LOM-UniMI-L228/2020	EPI_ISL_542215	2020-11-03	Europe / Italy / Lombardy	Human	Male	92	B
hCoV-19/Italy/LOM-UniMI-L229/2020	EPI_ISL_542216	2020-11-03	Europe / Italy / Lombardy	Human	Male	59	B.1
hCoV-19/Italy/LOM-UniMI-L230/2020	EPI_ISL_542217	2/23/20	Europe / Italy / Lombardy	Human	Male	55	B.1
hCoV-19/Italy/LOM-UniMI-L239/2020	EPI_ISL_542218	2020-04-03	Europe / Italy / Lombardy	Human	Male	51	B.1
hCoV-19/Italy/LOM-UniMI-L240/2020	EPI_ISL_542219	2020-09-03	Europe / Italy / Lombardy	Human	Male	69	B.1.1
hCoV-19/Italy/LOM-UniMI-L242/2020	EPI_ISL_542220	2020-09-03	Europe / Italy / Lombardy	Human	Female	41	B.1
hCoV-19/Italy/LOM-UniMI-L249/2020	EPI_ISL_542221	2/22/20	Europe / Italy / Lombardy	Human	Female	19	B.1
hCoV-19/Italy/LOM-UniMI-L250/2020	EPI_ISL_542222	2/22/20	Europe / Italy / Lombardy	Human	Female	68	B.1.5
hCoV-19/Italy/LOM-UniMI-L251/2020	EPI_ISL_542223	2/22/20	Europe / Italy / Lombardy	Human	Female	76	B.1
hCoV-19/Italy/LOM-UniMI-L252/2020	EPI_ISL_542224	2/22/20	Europe / Italy / Lombardy	Human	Female	66	B.1
hCoV-19/Italy/LOM-UniMI-L253/2020	EPI_ISL_542225	2/23/20	Europe / Italy / Lombardy	Human	Female	76	B.1
hCoV-19/Italy/LOM-UniMI-L254/2020	EPI_ISL_542226	2/23/20	Europe / Italy / Lombardy	Human	Male	72	B.1
hCoV-19/Italy/LOM-UniMI-L257/2020	EPI_ISL_542228	2/23/20	Europe / Italy / Lombardy	Human	Female	59	B.1
hCoV-19/Italy/LOM-UniMI-L259/2020	EPI_ISL_542229	2/24/20	Europe / Italy / Lombardy	Human	Male	38	B.1
hCoV-19/Italy/LOM-UniMI-L260/2020	EPI_ISL_542230	2/24/20	Europe / Italy / Lombardy	Human	Male	79	B.1
hCoV-19/Italy/LOM-UniMI-L261/2020	EPI_ISL_542231	2/24/20	Europe / Italy / Lombardy	Human	Male	34	B.1
hCoV-19/Italy/LOM-UniMI-L265/2020	EPI_ISL_542232	2/24/20	Europe / Italy / Lombardy	Human	Female	80	B.1
hCoV-19/Italy/LOM-UniMI-L267/2020	EPI_ISL_542233	2/24/20	Europe / Italy / Lombardy	Human	Male	62	B.1
hCoV-19/Italy/LOM-UniMI-L268/2020	EPI_ISL_542234	2/25/20	Europe / Italy / Lombardy	Human	Female	78	B.1
hCoV-19/Italy/LOM-UniMI-L269/2020	EPI_ISL_542235	2/25/20	Europe / Italy / Lombardy	Human	Male	79	B.1.1
hCoV-19/Italy/LOM-UniMI-L270/2020	EPI_ISL_542236	2/25/20	Europe / Italy / Lombardy	Human	Male	78	B.1
hCoV-19/Italy/LOM-UniMI-L271/2020	EPI_ISL_542237	2/25/20	Europe / Italy / Lombardy	Human	Male	84	B.1.1
hCoV-19/Italy/LOM-UniMI-L272/2020	EPI_ISL_542238	2/25/20	Europe / Italy / Lombardy	Human	Male	89	B.1.1
hCoV-19/Italy/LOM-UniMI-L273/2020	EPI_ISL_542239	2/25/20	Europe / Italy / Lombardy	Human	Male	85	B.1
hCoV-19/Italy/LOM-UniMI-L274/2020	EPI_ISL_542240	2/25/20	Europe / Italy / Lombardy	Human	Female	69	B.1.5
hCoV-19/Italy/LOM-UniMI-L276/2020	EPI_ISL_542241	2/26/20	Europe / Italy / Lombardy	Human	Male	96	B.1
hCoV-19/Italy/LOM-UniMI-L278/2020	EPI_ISL_542242	2/27/20	Europe / Italy / Lombardy	Human	Male	73	B.1.1
hCoV-19/Italy/LOM-UniMI-L279/2020	EPI_ISL_542243	2/28/20	Europe / Italy / Lombardy	Human	Female	53	B.1
hCoV-19/Italy/LOM-UniMI-L280/2020	EPI_ISL_542244	2/28/20	Europe / Italy / Lombardy	Human	Male	88	B.1.1
hCoV-19/Italy/LOM-UniMI-L281/2020	EPI_ISL_542245	2/28/20	Europe / Italy / Lombardy	Human	Male	86	B.1
hCoV-19/Italy/LOM-UniMI-L282/2020	EPI_ISL_542246	2/28/20	Europe / Italy / Lombardy	Human	Male	87	B.1.1
hCoV-19/Italy/LOM-UniMI-L283/2020	EPI_ISL_542247	2/28/20	Europe / Italy / Lombardy	Human	Male	36	B.1
hCoV-19/Italy/LOM-UniMI-L284/2020	EPI_ISL_542248	2/28/20	Europe / Italy / Lombardy	Human	Male	87	B.1.5
hCoV-19/Italy/LOM-UniMI-L285/2020	EPI_ISL_542249	2/28/20	Europe / Italy / Lombardy	Human	Male	67	B.1.1
hCoV-19/Italy/LOM-UniMI-L286/2020	EPI_ISL_542250	2/28/20	Europe / Italy / Lombardy	Human	Male	85	B.1
hCoV-19/Italy/LOM-UniMI-L287/2020	EPI_ISL_542251	2/28/20	Europe / Italy / Lombardy	Human	Male	67	B.1
hCoV-19/Italy/LOM-UniMI-L288/2020	EPI_ISL_542252	2/28/20	Europe / Italy / Lombardy	Human	Male	57	B.1
hCoV-19/Italy/LOM-UniMI-L289/2020	EPI_ISL_542253	2/29/20	Europe / Italy / Lombardy	Human	Female	82	B.1
hCoV-19/Italy/LOM-UniMI-L290/2020	EPI_ISL_542254	2/29/20	Europe / Italy / Lombardy	Human	Female	47	B.1
hCoV-19/Italy/LOM-UniMI-L292/2020	EPI_ISL_542255	2/29/20	Europe / Italy / Lombardy	Human	Female	54	B.1
hCoV-19/Italy/LOM-UniMI-L293/2020	EPI_ISL_542256	2/29/20	Europe / Italy / Lombardy	Human	Male	81	B.1.1
hCoV-19/Italy/LOM-UniMI-L294/2020	EPI_ISL_542257	2/29/20	Europe / Italy / Lombardy	Human	Female	85	B.1
hCoV-19/Italy/LOM-UniMI-L295/2020	EPI_ISL_542258	2/29/20	Europe / Italy / Lombardy	Human	Male	78	B.1.1
hCoV-19/Italy/LOM-UniMI-L296/2020	EPI_ISL_542259	2/29/20	Europe / Italy / Lombardy	Human	Female	80	B.1.1
hCoV-19/Italy/LOM-UniMI-L299/2020	EPI_ISL_542260	2/29/20	Europe / Italy / Lombardy	Human	Female	90	B.1.5
hCoV-19/Italy/LOM-UniMI-L302/2020	EPI_ISL_542261	2/29/20	Europe / Italy / Lombardy	Human	Male	56	B.1
hCoV-19/Italy/LOM-UniMI-L309/2020	EPI_ISL_542262	2/29/20	Europe / Italy / Lombardy	Human	Female	92	B.1.1
hCoV-19/Italy/LOM-UniMI-L310/2020	EPI_ISL_542263	2/29/20	Europe / Italy / Lombardy	Human	Male	82	B.1.1
hCoV-19/Italy/LOM-UniMI-L311/2020	EPI_ISL_542264	2020-01-03	Europe / Italy / Lombardy	Human	Female	46	B.1
hCoV-19/Italy/LOM-UniMI-L313/2020	EPI_ISL_542265	2020-01-03	Europe / Italy / Lombardy	Human	Female	52	B.1.1
hCoV-19/Italy/LOM-UniMI-L314/2020	EPI_ISL_542266	2020-01-03	Europe / Italy / Lombardy	Human	Male	83	B.1.1
hCoV-19/Italy/LOM-UniMI-L316/2020	EPI_ISL_542267	2020-01-03	Europe / Italy / Lombardy	Human	Male	81	B.1
hCoV-19/Italy/LOM-UniMI-L317/2020	EPI_ISL_542268	2020-01-03	Europe / Italy / Lombardy	Human	Male	54	B.1
hCoV-19/Italy/LOM-UniMI-L318/2020	EPI_ISL_542269	2020-01-03	Europe / Italy / Lombardy	Human	Male	76	B.1.5
hCoV-19/Italy/LOM-UniMI-L319/2020	EPI_ISL_542270	2020-01-03	Europe / Italy / Lombardy	Human	Male	80	B.1.1
hCoV-19/Italy/LOM-UniMI-L321/2020	EPI_ISL_542271	2020-01-03	Europe / Italy / Lombardy	Human	Female	47	B.1.1
hCoV-19/Italy/LOM-UniMI-L322/2020	EPI_ISL_542272	2020-01-03	Europe / Italy / Lombardy	Human	Male	70	B.1.1
hCoV-19/Italy/LOM-UniMI-L325/2020	EPI_ISL_542273	2020-01-03	Europe / Italy / Lombardy	Human	Female	66	B.1
hCoV-19/Italy/LOM-UniMI-L327/2020	EPI_ISL_542274	2020-02-03	Europe / Italy / Lombardy	Human	Male	77	B.1
hCoV-19/Italy/LOM-UniMI-L328/2020	EPI_ISL_542275	2020-02-03	Europe / Italy / Lombardy	Human	Female	66	B.1.5
hCoV-19/Italy/LOM-UniMI-L329/2020	EPI_ISL_542276	2020-02-03	Europe / Italy / Lombardy	Human	Male	64	B.1
hCoV-19/Italy/LOM-UniMI-L330/2020	EPI_ISL_542277	2020-02-03	Europe / Italy / Lombardy	Human	Female	75	B.1
hCoV-19/Italy/LOM-UniMI-L331/2020	EPI_ISL_542278	2020-03-03	Europe / Italy / Lombardy	Human	Female	88	B.1
hCoV-19/Italy/LOM-UniMI-L334/2020	EPI_ISL_542279	2020-03-03	Europe / Italy / Lombardy	Human	Female	19	B.1
hCoV-19/Italy/LOM-UniMI-L335/2020	EPI_ISL_542280	2020-03-03	Europe / Italy / Lombardy	Human	Male	80	B.1
hCoV-19/Italy/LOM-UniMI-L342/2020	EPI_ISL_542281	2020-04-03	Europe / Italy / Lombardy	Human	Male	91	B.1
hCoV-19/Italy/LOM-UniMI-L343/2020	EPI_ISL_542282	2020-04-03	Europe / Italy / Lombardy	Human	Male	60	B.1
hCoV-19/Italy/LOM-UniMI-L345/2020	EPI_ISL_542283	2020-04-03	Europe / Italy / Lombardy	Human	Male	76	B.1
hCoV-19/Italy/LOM-UniMI-L346/2020	EPI_ISL_542284	2020-04-03	Europe / Italy / Lombardy	Human	Male	82	B.1.5
hCoV-19/Italy/LOM-UniMI-L347/2020	EPI_ISL_542285	2020-04-03	Europe / Italy / Lombardy	Human	Male	85	B.1
hCoV-19/Italy/LOM-UniMI-L348/2020	EPI_ISL_542286	2020-05-03	Europe / Italy / Lombardy	Human	Female	81	B.1
hCoV-19/Italy/LOM-UniMI-L350/2020	EPI_ISL_542287	2020-05-03	Europe / Italy / Lombardy	Human	Male	84	B.1.1
hCoV-19/Italy/LOM-UniMI-L352/2020	EPI_ISL_542288	2020-05-03	Europe / Italy / Lombardy	Human	Female	81	B.1
hCoV-19/Italy/LOM-UniMI-L354/2020	EPI_ISL_542289	2020-05-03	Europe / Italy / Lombardy	Human	Female	97	B.1
hCoV-19/Italy/LOM-UniMI-L356/2020	EPI_ISL_542290	2020-05-03	Europe / Italy / Lombardy	Human	Male	89	B.1.5
hCoV-19/Italy/LOM-UniMI-L357/2020	EPI_ISL_542291	2020-05-03	Europe / Italy / Lombardy	Human	Male	94	B.1
hCoV-19/Italy/LOM-UniMI-L358/2020	EPI_ISL_542292	2020-05-03	Europe / Italy / Lombardy	Human	Female	84	B.1.8
hCoV-19/Italy/LOM-UniMI-L361/2020	EPI_ISL_542293	2020-05-03	Europe / Italy / Lombardy	Human	Male	79	B.1.1
hCoV-19/Italy/LOM-UniMI-L362/2020	EPI_ISL_542294	2020-05-03	Europe / Italy / Lombardy	Human	Male	59	B.1.5
hCoV-19/Italy/LOM-UniMI-L363/2020	EPI_ISL_542295	2020-06-03	Europe / Italy / Lombardy	Human	Male	30	B.1
hCoV-19/Italy/LOM-UniMI-L364/2020	EPI_ISL_542296	2020-06-03	Europe / Italy / Lombardy	Human	Female	68	B.1
hCoV-19/Italy/LOM-UniMI-L366/2020	EPI_ISL_542297	2020-07-03	Europe / Italy / Lombardy	Human	Male	52	B.1
hCoV-19/Italy/LOM-UniMI-L367/2020	EPI_ISL_542298	2020-07-03	Europe / Italy / Lombardy	Human	Male	98	B.1.5
hCoV-19/Italy/LOM-UniMI-L368/2020	EPI_ISL_542299	2020-07-03	Europe / Italy / Lombardy	Human	Male	49	B.1
hCoV-19/Italy/LOM-UniMI-L369/2020	EPI_ISL_542300	2020-07-03	Europe / Italy / Lombardy	Human	Female	44	B.1.5
hCoV-19/Italy/LOM-UniMI-L370/2020	EPI_ISL_542301	2020-07-03	Europe / Italy / Lombardy	Human	Male	75	B.1.5
hCoV-19/Italy/LOM-UniMI-L371/2020	EPI_ISL_542302	2020-07-03	Europe / Italy / Lombardy	Human	Female	68	B.1
hCoV-19/Italy/LOM-UniMI-L372/2020	EPI_ISL_542303	2020-07-03	Europe / Italy / Lombardy	Human	Male	66	B.1
hCoV-19/Italy/LOM-UniMI-L373/2020	EPI_ISL_542304	2020-08-03	Europe / Italy / Lombardy	Human	Male	70	B.1.5
hCoV-19/Italy/LOM-UniMI-L378/2020	EPI_ISL_542305	2020-08-03	Europe / Italy / Lombardy	Human	Male	61	B.1.5
hCoV-19/Italy/LOM-UniMI-L380/2020	EPI_ISL_542306	2020-08-03	Europe / Italy / Lombardy	Human	Male	36	B.1.1
hCoV-19/Italy/LOM-UniMI-L384/2020	EPI_ISL_542307	2020-09-03	Europe / Italy / Lombardy	Human	Male	82	B.1
hCoV-19/Italy/LOM-UniMI-L385/2020	EPI_ISL_542308	2020-09-03	Europe / Italy / Lombardy	Human	Male	78	B.1
hCoV-19/Italy/LOM-UniMI-L386/2020	EPI_ISL_542309	2020-09-03	Europe / Italy / Lombardy	Human	Male	51	B.1
hCoV-19/Italy/LOM-UniMI-L387/2020	EPI_ISL_542310	2020-09-03	Europe / Italy / Lombardy	Human	Male	55	B.1
hCoV-19/Italy/LOM-UniMI-L388/2020	EPI_ISL_542311	2020-09-03	Europe / Italy / Lombardy	Human	Male	75	B.1.1
hCoV-19/Italy/LOM-UniMI-L389/2020	EPI_ISL_542312	2020-09-03	Europe / Italy / Lombardy	Human	Male	36	B.1
hCoV-19/Italy/LOM-UniMI-L390/2020	EPI_ISL_542313	2020-09-03	Europe / Italy / Lombardy	Human	Male	37	B.1
hCoV-19/Italy/LOM-UniMI-L391/2020	EPI_ISL_542314	2020-09-03	Europe / Italy / Lombardy	Human	Female	71	B.1
hCoV-19/Italy/LOM-UniMI-L393/2020	EPI_ISL_542315	2020-09-03	Europe / Italy / Lombardy	Human	Female	85	B.1.5
hCoV-19/Italy/LOM-UniMI-L394/2020	EPI_ISL_542316	2020-09-03	Europe / Italy / Lombardy	Human	Male	75	B.1
hCoV-19/Italy/LOM-UniMI-L395/2020	EPI_ISL_542317	2020-09-03	Europe / Italy / Lombardy	Human	Female	95	B.1.1
hCoV-19/Italy/LOM-UniMI-L396/2020	EPI_ISL_542318	2020-09-03	Europe / Italy / Lombardy	Human	Female	80	B.1
hCoV-19/Italy/LOM-UniMI-L397/2020	EPI_ISL_542319	2020-09-03	Europe / Italy / Lombardy	Human	Male	72	B.1.1
hCoV-19/Italy/LOM-UniMI-L398/2020	EPI_ISL_542320	3/13/20	Europe / Italy / Lombardy	Human	Male	24	B.1.5
hCoV-19/Italy/LOM-UniMI-L399/2020	EPI_ISL_542321	2020-06-03	Europe / Italy / Lombardy	Human	Male	93	B.1.1
hCoV-19/Italy/LOM-UniMI-L400/2020	EPI_ISL_542322	2020-12-03	Europe / Italy / Lombardy	Human	Male	62	B.1
hCoV-19/Italy/LOM-UniMI-L401/2020	EPI_ISL_542323	3/14/20	Europe / Italy / Lombardy	Human	Male	68	B.1
hCoV-19/Italy/LOM-UniMI-L402/2020	EPI_ISL_542324	3/13/20	Europe / Italy / Lombardy	Human	Female	81	B.1
hCoV-19/Italy/LOM-UniMI-L403/2020	EPI_ISL_542325	3/15/20	Europe / Italy / Lombardy	Human	Male	60	B.1.5
hCoV-19/Italy/LOM-UniMI-L404/2020	EPI_ISL_542326	3/14/20	Europe / Italy / Lombardy	Human	Male	45	B.1.1
hCoV-19/Italy/LOM-UniMI-L406/2020	EPI_ISL_542327	3/16/20	Europe / Italy / Lombardy	Human	Male	55	B.1
hCoV-19/Italy/LOM-UniMI-L407/2020	EPI_ISL_542328	3/13/20	Europe / Italy / Lombardy	Human	Female	98	B.1.5
hCoV-19/Italy/LOM-UniMI-L409/2020	EPI_ISL_542329	2020-12-03	Europe / Italy / Lombardy	Human	Female	43	B.1
hCoV-19/Italy/LOM-UniMI-L410/2020	EPI_ISL_542330	2020-03-03	Europe / Italy / Lombardy	Human	Male	89	B.1
hCoV-19/Italy/LOM-UniMI-L411/2020	EPI_ISL_542331	2020-01-03	Europe / Italy / Lombardy	Human	Female	78	B.1
hCoV-19/Italy/LOM-UniMI-L412/2020	EPI_ISL_542332	3/14/20	Europe / Italy / Lombardy	Human	Male	70	B.1.1
hCoV-19/Italy/LOM-UniMI-L413/2020	EPI_ISL_542333	3/16/20	Europe / Italy / Lombardy	Human	Female	91	B.1
hCoV-19/Italy/LOM-UniMI-L414/2020	EPI_ISL_542334	3/16/20	Europe / Italy / Lombardy	Human	Male	90	B.1
hCoV-19/Italy/LOM-UniMI-L415/2020	EPI_ISL_542335	3/17/20	Europe / Italy / Lombardy	Human	Male	40	B.1
hCoV-19/Italy/LOM-UniMI-L416/2020	EPI_ISL_542336	3/16/20	Europe / Italy / Lombardy	Human	Female	74	B.1
hCoV-19/Italy/LOM-UniMI-L418/2020	EPI_ISL_542337	3/18/20	Europe / Italy / Lombardy	Human	Male	34	B.1.5
hCoV-19/Italy/LOM-UniMI-L419/2020	EPI_ISL_542338	2020-12-03	Europe / Italy / Lombardy	Human	Female	84	B.1.5
hCoV-19/Italy/LOM-UniMI-L420/2020	EPI_ISL_542339	3/18/20	Europe / Italy / Lombardy	Human	Male	68	B.1.1.1
hCoV-19/Italy/LOM-UniMI-L421/2020	EPI_ISL_542340	3/17/20	Europe / Italy / Lombardy	Human	Male	81	B.1
hCoV-19/Italy/LOM-UniMI-L422/2020	EPI_ISL_542341	3/18/20	Europe / Italy / Lombardy	Human	Male	49	B.1.5
hCoV-19/Italy/LOM-UniMI-L423/2020	EPI_ISL_542342	3/19/20	Europe / Italy / Lombardy	Human	Male	82	B.1
hCoV-19/Italy/LOM-UniMI-L424/2020	EPI_ISL_542343	3/17/20	Europe / Italy / Lombardy	Human	Female	86	B.1.5
hCoV-19/Italy/LOM-UniMI-L425/2020	EPI_ISL_542344	2020-10-03	Europe / Italy / Lombardy	Human	Male	86	B.1.1
hCoV-19/Italy/LOM-UniMI-L426/2020	EPI_ISL_542345	2020-10-03	Europe / Italy / Lombardy	Human	Female	82	B.1
hCoV-19/Italy/LOM-UniMI-L427/2020	EPI_ISL_542346	3/15/20	Europe / Italy / Lombardy	Human	Male	46	A.2
hCoV-19/Italy/LOM-UniMI-L428/2020	EPI_ISL_542347	2020-05-03	Europe / Italy / Lombardy	Human	Female	66	B.1
hCoV-19/Italy/LOM-UniMI-L429/2020	EPI_ISL_542348	3/17/20	Europe / Italy / Lombardy	Human	Male	31	B.1.1
hCoV-19/Italy/LOM-UniMI-L430/2020	EPI_ISL_542349	3/19/20	Europe / Italy / Lombardy	Human	Male	79	B.1.1
hCoV-19/Italy/LOM-UniMI-L431/2020	EPI_ISL_542350	3/20/20	Europe / Italy / Lombardy	Human	Female	49	B.1
hCoV-19/Italy/LOM-UniMI-L432/2020	EPI_ISL_542351	3/19/20	Europe / Italy / Lombardy	Human	Female	86	B.1.5
hCoV-19/Italy/LOM-UniMI-L433/2020	EPI_ISL_542352	3/20/20	Europe / Italy / Lombardy	Human	Female	80	B.1
hCoV-19/Italy/LOM-UniMI-L434/2020	EPI_ISL_542353	3/20/20	Europe / Italy / Lombardy	Human	Male	89	B.1.5
hCoV-19/Italy/LOM-UniMI-L435/2020	EPI_ISL_542354	3/20/20	Europe / Italy / Lombardy	Human	Female	54	B.1.1
hCoV-19/Italy/LOM-UniMI-L436/2020	EPI_ISL_542355	3/19/20	Europe / Italy / Lombardy	Human	Male	77	B.1.5
hCoV-19/Italy/LOM-UniMI-L437/2020	EPI_ISL_542356	3/19/20	Europe / Italy / Lombardy	Human	Female	74	B.1.1
hCoV-19/Italy/LOM-UniMI-L438/2020	EPI_ISL_542357	3/21/20	Europe / Italy / Lombardy	Human	Male	79	B.1.5
hCoV-19/Italy/LOM-UniMI-L439/2020	EPI_ISL_542358	3/28/20	Europe / Italy / Lombardy	Human	Female	84	B.1.1
hCoV-19/Italy/LOM-UniMI-L440/2020	EPI_ISL_542359	3/22/20	Europe / Italy / Lombardy	Human	Female	90	B.1
hCoV-19/Italy/LOM-UniMI-L441/2020	EPI_ISL_542360	2020-02-03	Europe / Italy / Lombardy	Human	Female	57	B.1
hCoV-19/Italy/LOM-UniMI-L442/2020	EPI_ISL_542361	3/22/20	Europe / Italy / Lombardy	Human	Female	84	B.1.1
hCoV-19/Italy/LOM-UniMI-L443/2020	EPI_ISL_542362	3/25/20	Europe / Italy / Lombardy	Human	Male	91	B.1.1
hCoV-19/Italy/LOM-UniMI-L444/2020	EPI_ISL_542363	3/20/20	Europe / Italy / Lombardy	Human	Female	75	B.1.1
hCoV-19/Italy/LOM-UniMI-L445/2020	EPI_ISL_542364	3/14/20	Europe / Italy / Lombardy	Human	Female	25	B.1.1
hCoV-19/Italy/LOM-UniMI-L447/2020	EPI_ISL_542365	3/23/20	Europe / Italy / Lombardy	Human	Female	93	B.1.5
hCoV-19/Italy/LOM-UniMI-L448/2020	EPI_ISL_542366	3/18/20	Europe / Italy / Lombardy	Human	Female	80	B.1
hCoV-19/Italy/LOM-UniMI-L449/2020	EPI_ISL_542367	3/22/20	Europe / Italy / Lombardy	Human	Male	46	B.1.1.1
hCoV-19/Italy/LOM-UniMI-L450/2020	EPI_ISL_542368	3/23/20	Europe / Italy / Lombardy	Human	Male	71	B.1
hCoV-19/Italy/LOM-UniMI-L451/2020	EPI_ISL_542369	3/13/20	Europe / Italy / Lombardy	Human	Female	59	B.1
hCoV-19/Italy/LOM-UniMI-L452/2020	EPI_ISL_542370	3/24/20	Europe / Italy / Lombardy	Human	Male	73	B.1.5
hCoV-19/Italy/LOM-UniMI-L453/2020	EPI_ISL_542371	3/21/20	Europe / Italy / Lombardy	Human	Female	51	B.1.1
hCoV-19/Italy/LOM-UniMI-L454/2020	EPI_ISL_542372	3/25/20	Europe / Italy / Lombardy	Human	Male	99	B.1.1
hCoV-19/Italy/LOM-UniMI-L455/2020	EPI_ISL_542373	3/25/20	Europe / Italy / Lombardy	Human	Female	84	B.1
hCoV-19/Italy/LOM-UniMI-L457/2020	EPI_ISL_542374	3/25/20	Europe / Italy / Lombardy	Human	Female	84	B.1
hCoV-19/Italy/LOM-UniMI-L458/2020	EPI_ISL_542375	3/25/20	Europe / Italy / Lombardy	Human	Male	28	B.1
hCoV-19/Italy/LOM-UniMI-L459/2020	EPI_ISL_542376	3/13/20	Europe / Italy / Lombardy	Human	Female	83	B.1.5
hCoV-19/Italy/LOM-UniMI-L461/2020	EPI_ISL_542377	3/25/20	Europe / Italy / Lombardy	Human	Female	87	B.1.1
hCoV-19/Italy/LOM-UniMI-L462/2020	EPI_ISL_542378	3/16/20	Europe / Italy / Lombardy	Human	Male	47	B.1.5
hCoV-19/Italy/LOM-UniMI-L463/2020	EPI_ISL_542379	3/23/20	Europe / Italy / Lombardy	Human	Male	77	B.1
hCoV-19/Italy/LOM-UniMI-L464/2020	EPI_ISL_542380	3/27/20	Europe / Italy / Lombardy	Human	Female	76	B.1.1.1
hCoV-19/Italy/LOM-UniMI-L465/2020	EPI_ISL_542381	3/20/20	Europe / Italy / Lombardy	Human	Female	71	B.1
hCoV-19/Italy/LOM-UniMI-L469/2020	EPI_ISL_542382	3/28/20	Europe / Italy / Lombardy	Human	Female	89	B.1
hCoV-19/Italy/LOM-UniMI-L470/2020	EPI_ISL_542383	3/23/20	Europe / Italy / Lombardy	Human	Male	73	B.1.1
hCoV-19/Italy/LOM-UniMI-L471/2020	EPI_ISL_542384	3/28/20	Europe / Italy / Lombardy	Human	Female	85	B.1.1
hCoV-19/Italy/LOM-UniMI-L472/2020	EPI_ISL_542385	3/18/20	Europe / Italy / Lombardy	Human	Male	85	B.1
hCoV-19/Italy/LOM-UniMI-L473/2020	EPI_ISL_542386	3/30/20	Europe / Italy / Lombardy	Human	Male	49	B.1.1
hCoV-19/Italy/LOM-UniMI-L474/2020	EPI_ISL_542387	3/30/20	Europe / Italy / Lombardy	Human	Male	67	B.1
hCoV-19/Italy/LOM-UniMI-L475/2020	EPI_ISL_542388	3/30/20	Europe / Italy / Lombardy	Human	Male	64	B.1.1
hCoV-19/Italy/LOM-UniMI-L476/2020	EPI_ISL_542389	2020-01-04	Europe / Italy / Lombardy	Human	Male	79	B.1.1
hCoV-19/Italy/LOM-UniMI-L477/2020	EPI_ISL_542390	3/31/20	Europe / Italy / Lombardy	Human	Female	56	B.1
hCoV-19/Italy/LOM-UniMI-L478/2020	EPI_ISL_542391	2020-12-03	Europe / Italy / Lombardy	Human	Male	42	B.1
hCoV-19/Italy/LOM-UniMI-L480/2020	EPI_ISL_542392	3/31/20	Europe / Italy / Lombardy	Human	Male	87	B.1.1
hCoV-19/Italy/LOM-UniMI-L485/2020	EPI_ISL_542393	3/17/20	Europe / Italy / Lombardy	Human	Female	55	B.1
hCoV-19/Italy/LOM-UniMI-L486/2020	EPI_ISL_542394	3/17/20	Europe / Italy / Lombardy	Human	Female	50	B.1
hCoV-19/Italy/LOM-UniMI-L487/2020	EPI_ISL_542395	3/27/20	Europe / Italy / Lombardy	Human	Female	60	B.1
hCoV-19/Italy/LOM-UniMI-L491/2020	EPI_ISL_542396	3/20/20	Europe / Italy / Lombardy	Human	Female	70	B.1
hCoV-19/Italy/LOM-UniMI-L492/2020	EPI_ISL_542397	3/20/20	Europe / Italy / Lombardy	Human	Female	51	B.1
hCoV-19/Italy/LOM-UniMI-L493/2020	EPI_ISL_542398	3/21/20	Europe / Italy / Lombardy	Human	Female	61	B.1
hCoV-19/Italy/LOM-UniMI-L494/2020	EPI_ISL_542399	3/21/20	Europe / Italy / Lombardy	Human	Female	56	B.1
hCoV-19/Italy/LOM-UniMI-L53/2020	EPI_ISL_542400	2020-02-03	Europe / Italy / Lombardy	Human	Male	77	B.1.5
hCoV-19/Italy/LOM-UniMI-L54/2020	EPI_ISL_542401	2/26/20	Europe / Italy / Lombardy	Human	Male	45	B.1
hCoV-19/Italy/LOM-UniMI-L55/2020	EPI_ISL_542402	2020-02-03	Europe / Italy / Lombardy	Human	Male	77	B.1.1
hCoV-19/Italy/LOM-UniMI-L56/2020	EPI_ISL_542403	2020-03-03	Europe / Italy / Lombardy	Human	Female	78	B.1.1
hCoV-19/Italy/LOM-UniMI-L57/2020	EPI_ISL_542404	2020-04-03	Europe / Italy / Lombardy	Human	Female	51	B.1.1
hCoV-19/Italy/LOM-UniMI-L58/2020	EPI_ISL_542405	2020-04-03	Europe / Italy / Lombardy	Human	Male	65	B.1
hCoV-19/Italy/LOM-UniMI-L60/2020	EPI_ISL_542406	2/27/20	Europe / Italy / Lombardy	Human	Male	79	B.1
hCoV-19/Italy/LOM-UniMI-L61/2020	EPI_ISL_542407	2020-02-03	Europe / Italy / Lombardy	Human	Male	89	B.1.1
hCoV-19/Italy/LOM-UniMI-L62/2020	EPI_ISL_542408	2020-04-03	Europe / Italy / Lombardy	Human	Male	47	B.1
hCoV-19/Italy/LOM-UniMI-L63/2020	EPI_ISL_542409	2020-03-03	Europe / Italy / Lombardy	Human	Female	48	B.1
hCoV-19/Italy/LOM-UniMI-L64/2020	EPI_ISL_542410	2/25/20	Europe / Italy / Lombardy	Human	Male	68	B.1.1
hCoV-19/Italy/LOM-UniMI-L65/2020	EPI_ISL_542411	2020-02-03	Europe / Italy / Lombardy	Human	Male	90	B.1
hCoV-19/Italy/LOM-UniMI-L66/2020	EPI_ISL_542412	2/29/20	Europe / Italy / Lombardy	Human	Male	62	B.1
hCoV-19/Italy/LOM-UniMI-L67/2020	EPI_ISL_542413	2020-05-03	Europe / Italy / Lombardy	Human	Male	23	B.1
hCoV-19/Italy/LOM-UniMI-L68/2020	EPI_ISL_542414	2020-04-03	Europe / Italy / Lombardy	Human	Female	96	B.1
hCoV-19/Italy/LOM-UniMI-L69/2020	EPI_ISL_542415	2020-01-03	Europe / Italy / Lombardy	Human	Female	72	B.1.1
hCoV-19/Italy/LOM-UniMI-L70/2020	EPI_ISL_542416	2020-06-03	Europe / Italy / Lombardy	Human	Male	52	B.1
hCoV-19/Italy/LOM-UniMI-L71/2020	EPI_ISL_542417	2020-04-03	Europe / Italy / Lombardy	Human	Male	54	B.1
hCoV-19/Italy/LOM-UniMI-L73/2020	EPI_ISL_542418	2020-09-03	Europe / Italy / Lombardy	Human	Male	57	B.1.1
hCoV-19/Italy/LOM-UniMI-L74/2020	EPI_ISL_542419	2020-08-03	Europe / Italy / Lombardy	Human	Female	88	B.1
hCoV-19/Italy/LOM-UniMI-L75/2020	EPI_ISL_542420	2020-03-03	Europe / Italy / Lombardy	Human	Male	76	B.1.1
hCoV-19/Italy/LOM-UniMI-L76/2020	EPI_ISL_542421	2020-05-03	Europe / Italy / Lombardy	Human	Female	41	B.1
hCoV-19/Italy/LOM-UniMI-L77/2020	EPI_ISL_542422	2020-06-03	Europe / Italy / Lombardy	Human	Female	73	B.1.1
hCoV-19/Italy/LOM-UniMI-L78/2020	EPI_ISL_542423	2020-06-03	Europe / Italy / Lombardy	Human	Male	41	B.1
hCoV-19/Italy/LOM-UniMI-L79/2020	EPI_ISL_542424	2020-03-03	Europe / Italy / Lombardy	Human	Male	57	B.1
hCoV-19/Italy/LOM-UniMI-L80/2020	EPI_ISL_542425	2020-10-03	Europe / Italy / Lombardy	Human	Male	70	B.1.5
hCoV-19/Italy/LOM-UniMI-L81/2020	EPI_ISL_542426	2020-08-03	Europe / Italy / Lombardy	Human	Female	49	B.1.1
hCoV-19/Italy/LOM-UniMI-L83/2020	EPI_ISL_542427	2020-11-03	Europe / Italy / Lombardy	Human	Male	49	B.1.1
hCoV-19/Italy/LOM-UniMI-L84/2020	EPI_ISL_542428	2020-10-03	Europe / Italy / Lombardy	Human	Male	73	B.1.1
hCoV-19/Italy/LOM-UniMI-L85/2020	EPI_ISL_542429	2020-02-03	Europe / Italy / Lombardy	Human	Male	64	B.1
hCoV-19/Italy/LOM-UniMI-L86/2020	EPI_ISL_542430	2020-04-03	Europe / Italy / Lombardy	Human	Male	81	B.1.1
hCoV-19/Italy/LOM-UniMI-L87/2020	EPI_ISL_542431	2020-10-03	Europe / Italy / Lombardy	Human	Male	35	B.1.1
hCoV-19/Italy/LOM-UniMI-L88/2020	EPI_ISL_542432	2020-08-03	Europe / Italy / Lombardy	Human	Male	54	B.1
hCoV-19/Italy/LOM-UniMI-L89/2020	EPI_ISL_542433	2020-10-03	Europe / Italy / Lombardy	Human	Male	81	B.1.1
hCoV-19/Italy/LOM-UniMI-L90/2020	EPI_ISL_542434	2020-09-03	Europe / Italy / Lombardy	Human	Female	77	B.1
hCoV-19/Italy/LOM-UniMI-L91/2020	EPI_ISL_542435	2020-11-03	Europe / Italy / Lombardy	Human	Male	73	B.1
hCoV-19/Italy/LOM-UniMI-L92/2020	EPI_ISL_542436	2020-10-03	Europe / Italy / Lombardy	Human	Male	80	B.1.1
hCoV-19/Italy/LOM-UniMI-L93/2020	EPI_ISL_542437	2020-08-03	Europe / Italy / Lombardy	Human	Female	31	B.1.1
hCoV-19/Italy/LOM-UniMI-L94/2020	EPI_ISL_542438	2020-10-03	Europe / Italy / Lombardy	Human	Male	57	B.1.1
hCoV-19/Italy/LOM-UniMI-L95/2020	EPI_ISL_542439	2020-08-03	Europe / Italy / Lombardy	Human	Male	59	B.1.1
hCoV-19/Italy/LOM-UniMI-L96/2020	EPI_ISL_542440	2020-06-03	Europe / Italy / Lombardy	Human	Male	79	B.1.1
hCoV-19/Italy/LOM-UniMI-L97/2020	EPI_ISL_542441	2020-09-03	Europe / Italy / Lombardy	Human	Male	65	B.1.1
hCoV-19/Italy/LOM-UniMI-L98/2020	EPI_ISL_542442	2/26/20	Europe / Italy / Lombardy	Human	Female	90	B.1
hCoV-19/Italy/LOM-UniMI-L99/2020	EPI_ISL_542443	2020-10-03	Europe / Italy / Lombardy	Human	Male	80	B.1
hCoV-19/Italy/CAM-IZSM-52479-129/2020	EPI_ISL_560407	5/13/20	Europe / Italy / Campania / Benevento	Human	Male	3	B.1
hCoV-19/Italy/LOM-INMI-10734/2020	EPI_ISL_568579	2/24/20	Europe / Italy / Lombardy / Pavia	Human	Male	74	B.1
hCoV-19/Italy/PIE-SLL-NZ145/2020	EPI_ISL_569865	2020-08-04	Europe / Italy / Piedmont / Turin	Human	Female	56	B.1
hCoV-19/Italy/PIE-SLL-MS45/2020	EPI_ISL_569866	2/25/20	Europe / Italy / Piedmont / Turin	Human	Female	83	B.1
hCoV-19/Italy/PIE-SLL-MS46/2020	EPI_ISL_569867	2/22/20	Europe / Italy / Piedmont / Turin	Human	Male	41	B.1
hCoV-19/Italy/PIE-SLL-MS52/2020	EPI_ISL_569868	2020-01-04	Europe / Italy / Piedmont / Turin	Human	Male	5 months	B.1
hCoV-19/Italy/PIE-SLL-MS53/2020	EPI_ISL_569869	3/31/20	Europe / Italy / Piedmont / Turin	Human	Male	23	B.1.1.1
hCoV-19/Italy/PIE-SLL-MS54/2020	EPI_ISL_569870	3/31/20	Europe / Italy / Piedmont / Turin	Human	Female	59	B.1.1.1
hCoV-19/Italy/PIE-SLL-MS55/2020	EPI_ISL_569871	3/31/20	Europe / Italy / Piedmont / Turin	Human	Male	45	B.1.1.1
hCoV-19/Italy/PIE-SLL-MS56/2020	EPI_ISL_569872	3/31/20	Europe / Italy / Piedmont / Turin	Human	Female	76	B.1
hCoV-19/Italy/PIE-SLL-MS57/2020	EPI_ISL_569873	3/31/20	Europe / Italy / Piedmont / Turin	Human	Female	49	B.1.1.1
hCoV-19/Italy/PIE-SLL-MS58/2020	EPI_ISL_569874	3/31/20	Europe / Italy / Piedmont / Turin	Human	Male	35	B.1.1.1
hCoV-19/Italy/PIE-SLL-MS59/2020	EPI_ISL_569875	3/31/20	Europe / Italy / Piedmont / Turin	Human	Male	59	B.1
hCoV-19/Italy/PIE-SLL-MS61/2020	EPI_ISL_569876	3/31/20	Europe / Italy / Piedmont / Turin	Human	Female	60	B.1.1.1
hCoV-19/Italy/PIE-SLL-MS62/2020	EPI_ISL_569877	3/31/20	Europe / Italy / Piedmont / Turin	Human	Female	83	B.1.1.1
hCoV-19/Italy/PIE-SLL-MS63/2020	EPI_ISL_569878	2020-01-04	Europe / Italy / Piedmont / Turin	Human	Male	21	B.1.1.1
hCoV-19/Italy/PIE-SLL-NZ138/2020	EPI_ISL_569879	2020-01-04	Europe / Italy / Piedmont / Turin	Human	Female	44	B.1.1.1
hCoV-19/Italy/PIE-SLL-NZ140/2020	EPI_ISL_569880	3/31/20	Europe / Italy / Piedmont / Turin	Human	Female	81	B.1
hCoV-19/Italy/PIE-SLL-NZ141/2020	EPI_ISL_569881	2020-01-04	Europe / Italy / Piedmont / Turin	Human	Female	63	B.1.1.1
hCoV-19/Italy/PIE-SLL-NZ142/2020	EPI_ISL_569882	2020-01-04	Europe / Italy / Piedmont / Turin	Human	Female	78	B.1.1.1
hCoV-19/Italy/PIE-SLL-NZ144/2020	EPI_ISL_569883	2020-08-04	Europe / Italy / Piedmont / Turin	Human	Male	76	B.1.1.1
hCoV-19/Italy/PIE-SLL-NZ146/2020	EPI_ISL_569884	2020-08-04	Europe / Italy / Piedmont / Turin	Human	Male	44	B.1.1.1
hCoV-19/Italy/PIE-SLL-NZ147/2020	EPI_ISL_569885	2020-08-04	Europe / Italy / Piedmont / Turin	Human	Male	96	B.1.1.1
hCoV-19/Italy/PIE-SLL-NZ148/2020	EPI_ISL_569886	2020-08-04	Europe / Italy / Piedmont / Turin	Human	Female	80	B.1
hCoV-19/Italy/CAM-IZSM-112/2020	EPI_ISL_572320	2020-12-09	Europe / Italy / Campania	Human	Female	53	B.1.1.1
hCoV-19/Italy/CAM-IZSM-129/2020	EPI_ISL_572321	2020-12-09	Europe / Italy / Campania	Human	Male	81	B.1.1.1
hCoV-19/Italy/CAM-IZSM-166/2020	EPI_ISL_572322	2020-12-09	Europe / Italy / Campania	Human	Female	28	B.1.1.1
hCoV-19/Italy/CAM-IZSM-172/2020	EPI_ISL_572323	2020-12-09	Europe / Italy / Campania	Human	Male	82	B.1.1.1
hCoV-19/Italy/CAM-IZSM-32830/2020	EPI_ISL_572324	3/28/20	Europe / Italy / Campania	Human	Male	64	B.1
hCoV-19/Italy/TUS-DBM-1/2020	EPI_ISL_582123	2020-01-03	Europe / Italy / Tuscany	Human	unknown	unknown	B.1.1
hCoV-19/Italy/SIC-IZSBM169-56/2020	EPI_ISL_582692	2020-06	Europe / Italy / Sicily / Palermo	Human	Female	26	A
hCoV-19/Italy/SIC-IZSBM169-70/2020	EPI_ISL_582693	2020-06	Europe / Italy / Sicily / Palermo	Human	Male	17	A
hCoV-19//Italy/SIC-IZSBM169-76/2020	EPI_ISL_582694	2020-06	Europe / Italy / Sicily / Palermo	Human	Male	18	A
hCoV-19/Italy/SIC-IZSBM169-66/2020	EPI_ISL_582767	2020-06	Europe / Italy / Sicily / Palermo	Human	Male	17	A
hCoV-19/Italy/SIC-IZSBM169-55/2020	EPI_ISL_582769	2020-06	Europe / Italy / Sicily / Palermo	Human	Female	34	B
hCoV-19/Italy/SIC-IZSBM169-59/2020	EPI_ISL_582810	2020-06	Europe / Italy / Sicily / Palermo	Human	Female	35	A
hCoV-19/Italy/SIC-IZSBM169-60/2020	EPI_ISL_582811	2020-06	Europe / Italy / Sicily / Palermo	Human	Male	30	A
hCoV-19/Italy/SIC-IZSBM169-64/2020	EPI_ISL_582833	2020-06	Europe / Italy / Sicily / Palermo	Human	Female	29	A
hCoV-19/Italy/SIC-IZSBM193-88/2020	EPI_ISL_582842	2020-06	Europe / Italy / Sicily / Palermo	Human	Male	17	A
hCoV-19/Italy/SIC-IZSBM193-69/2020	EPI_ISL_582845	2020-06	Europe / Italy / Sicily / Palermo	Human	Male	19	A
hCoV-19/Italy/SIC-IZSBM193-67/2020	EPI_ISL_582846	2020-06	Europe / Italy / Sicily / Palermo	Human	Male	33	A
hCoV-19/Italy/SIC-IZSBM194-48/2020	EPI_ISL_582847	2020-06	Europe / Italy / Sicily / Palermo	Human	Male	30	A
hCoV-19/Italy/SIC-IZSBM194-11/2020	EPI_ISL_582848	2020-06	Europe / Italy / Sicily / Palermo	Human	Male	20	A
hCoV-19/Italy/SIC-IZSBM193-72/2020	EPI_ISL_582849	2020-06	Europe / Italy / Sicily / Palermo	Human	Male	18	A
hCoV-19/Italy/SIC-IZSBM193-85/2020	EPI_ISL_582850	2020-06	Europe / Italy / Sicily / Palermo	Human	Male	26	A
hCoV-19/Italy/TUS-DBM-2/2020	EPI_ISL_583953	2020-03	Europe / Italy / Tuscany / Siena	Human	unknown	unknown	B.1.110
hCoV-19/Italy/TUS-DBM-10/2020	EPI_ISL_583954	3/21/20	Europe / Italy / Tuscany / Siena	Human	unknown	unknown	B.1.1
hCoV-19/Italy/TUS-DBM-11/2020	EPI_ISL_583955	3/21/20	Europe / Italy / Tuscany / Siena	Human	unknown	unknown	B.1
hCoV-19/Italy/TUS-DBM-18/2020	EPI_ISL_583956	2020-07-06	Europe / Italy / Tuscany / Siena	Human	unknown	unknown	B.1
hCoV-19/Italy/TUS-DBM-19/2020	EPI_ISL_583957	2020-07-06	Europe / Italy / Tuscany / Siena	Human	unknown	unknown	B.1
hCoV-19/Italy/TUS-DBM-21/2020	EPI_ISL_583958	4/27/20	Europe / Italy / Tuscany / Siena	Human	unknown	unknown	B.1
hCoV-19/Italy/TUS-DBM-4/2020	EPI_ISL_583959	3/23/20	Europe / Italy / Tuscany / Siena	Human	unknown	unknown	B.1.1
hCoV-19/Italy/TUS-DBM-6/2020	EPI_ISL_583960	3/21/20	Europe / Italy / Tuscany / Siena	Human	unknown	unknown	B.1.5
hCoV-19/Italy/TUS-DBM-7/2020	EPI_ISL_583961	3/20/20	Europe / Italy / Tuscany / Siena	Human	unknown	unknown	B.1
hCoV-19/Italy/TUS-DBM-8/2020	EPI_ISL_583962	3/20/20	Europe / Italy / Tuscany / Siena	Human	unknown	unknown	B.1
hCoV-19/Italy/LOM-UniMI-ICCS1/2020	EPI_ISL_584048	3/21/20	Europe / Italy / Lombardy	Human	Male	unknown	B.1.1
hCoV-19/Italy/LOM-UniMI-ICCS2/2020	EPI_ISL_584049	3/24/20	Europe / Italy / Lombardy	Human	Female	unknown	B.1.1
hCoV-19/Italy/LOM-UniMI-ICCS3/2020	EPI_ISL_584052	2020-05-04	Europe / Italy / Lombardy	Human	Female	unknown	B.1
hCoV-19/Italy/CAM-IZSM-43083/2020	EPI_ISL_584069	2020-01-10	Europe / Italy / Campania	Human	Female	31	B.1
hCoV-19/Italy/CAM-IZSM-45946/2020	EPI_ISL_602304	2020-01-10	Europe / Italy / Campania	Human	Female	69	B.1
hCoV-19/Italy/CAM-IZSM-45947/2020	EPI_ISL_584071	2020-01-10	Europe / Italy / Campania	Human	Male	62	B.1
hCoV-19/Italy/CAM-IZSM-183/2020	EPI_ISL_584072	2020-12-09	Europe / Italy / Campania	Human	Female	85	B.1.1.1
hCoV-19/Italy/LAZ-INMI-25/2020	EPI_ISL_590693	2020-07-07	Europe / Italy / Lazio	Human	Male	29	B.1.1.25
hCoV-19/Italy/LAZ-INMI-26/2020	EPI_ISL_590694	2020-07-07	Europe / Italy / Lazio	Human	Male	28	B.1.1.25
hCoV-19/Italy/LAZ-INMI-27/2020	EPI_ISL_590695	2020-07-07	Europe / Italy / Lazio	Human	Male	35	B.1.1
hCoV-19/Italy/LAZ-INMI-15/2020	EPI_ISL_590696	2020-07-07	Europe / Italy / Lazio	Human	Male	38	B.1.1.25
hCoV-19/Italy/LAZ-INMI-28/2020	EPI_ISL_590697	2020-07-07	Europe / Italy / Lazio	Human	Male	40	B.1.1.25
hCoV-19/Italy/LAZ-INMI-29/2020	EPI_ISL_590698	2020-07-07	Europe / Italy / Lazio	Human	Male	45	B.1.1.25
hCoV-19/Italy/SI-UOS-2/2020	EPI_ISL_591326	2020-03	Europe / Italy / Siena	Human	unknown	unknown	B.1.110
hCoV-19/Italy/SI-UOS-10/2020	EPI_ISL_591327	3/21/20	Europe / Italy / Siena	Human	unknown	unknown	B.1.1
hCoV-19/Italy/SI-UOS-11/2020	EPI_ISL_591328	3/21/20	Europe / Italy / Siena	Human	unknown	unknown	B.1
hCoV-19/Italy/SI-UOS-18/2020	EPI_ISL_591329	2020-07-06	Europe / Italy / Siena	Human	unknown	unknown	B.1
hCoV-19/Italy/SI-UOS-19/2020	EPI_ISL_591330	2020-07-06	Europe / Italy / Siena	Human	unknown	unknown	B.1
hCoV-19/Italy/SI-UOS-21/2020	EPI_ISL_591331	4/27/20	Europe / Italy / Siena	Human	unknown	unknown	B.1
hCoV-19/Italy/SI-UOS-4/2020	EPI_ISL_591332	3/23/20	Europe / Italy / Siena	Human	unknown	unknown	B.1.1
hCoV-19/Italy/SI-UOS-6/2020	EPI_ISL_591333	3/21/20	Europe / Italy / Siena	Human	unknown	unknown	B.1.5
hCoV-19/Italy/SI-UOS-07/2020	EPI_ISL_591334	3/20/20	Europe / Italy / Siena	Human	unknown	unknown	B.1
hCoV-19/Italy/SI-UOS-8/2020	EPI_ISL_591335	3/20/20	Europe / Italy / Siena	Human	unknown	unknown	B.1
